# Supplementary material for: Review of species of the genus Adelurola Strand, 1928, with a key to species (Hymenoptera, Braconidae, Alysiinae)
Source: Zookeys. 2016 Feb 18;(566):13–30. doi: 10.3897/zookeys.566.6684 (PMC4797203; doi:10.3897/zookeys.566.6684)
Supplement: XML Treatment for Adelurola [file zookeys.566.6684-treatment1.xml]

<!DOCTYPE tp:taxon-treatment
  PUBLIC "-//TaxonX//DTD Taxonomic Treatment Publishing DTD v0 20100105//EN" "tax-treatment-NSO.dtd">
<tp:taxon-treatment xmlns:tp="http://www.plazi.org/taxpub"><tp:treatment-meta><kwd-group><label>Taxon classification</label><kwd><named-content content-type="kingdom">Animalia</named-content></kwd><kwd><named-content content-type="order">Hymenoptera</named-content></kwd><kwd><named-content content-type="family">Braconidae</named-content></kwd></kwd-group><mixed-citation publication-type="journal"><person-group><name><surname>Peris-Felipo</surname><given-names>Francisco Javier</given-names></name><name><surname>Yari</surname><given-names>Zahra</given-names></name><name><surname>van Achterberg</surname><given-names>Cornelis</given-names></name><name><surname>Ehsan Rakhshani</surname><given-names/></name><name><surname>Belokobylskij</surname><given-names>Sergey A.</given-names></name></person-group><article-title>Review of species of the genus <italic><tp:taxon-name><tp:taxon-name-part taxon-name-part-type="genus">Adelurola</tp:taxon-name-part></tp:taxon-name></italic> Strand, 1928, with a key to species (<tp:taxon-name><tp:taxon-name-part taxon-name-part-type="order">Hymenoptera</tp:taxon-name-part></tp:taxon-name>, <tp:taxon-name><tp:taxon-name-part taxon-name-part-type="family">Braconidae</tp:taxon-name-part></tp:taxon-name>, <tp:taxon-name><tp:taxon-name-part taxon-name-part-type="subfamily">Alysiinae</tp:taxon-name-part></tp:taxon-name>)</article-title><source>Zookeys</source><day>18</day><month>2</month><year>2016</year><volume>2016</volume><issue>566</issue><fpage>13</fpage><lpage>30</lpage><pub-id pub-id-type="doi">10.3897/zookeys.566.6684</pub-id></mixed-citation></tp:treatment-meta><tp:nomenclature><label>Genus</label><tp:taxon-name>
            <tp:taxon-name-part taxon-name-part-type="genus">Adelurola</tp:taxon-name-part>
          </tp:taxon-name><tp:taxon-authority>Strand, 1928</tp:taxon-authority><tp:nomenclature-citation-list><tp:nomenclature-citation><tp:taxon-name><tp:taxon-name-part taxon-name-part-type="genus">Adelura</tp:taxon-name-part></tp:taxon-name><comment><xref ref-type="bibr" rid="B13">Foerster 1863</xref>: 267 (not Bonaparte 1854); <xref ref-type="bibr" rid="B23">Shenefelt 1974</xref>: 986; <xref ref-type="bibr" rid="B2">van Achterberg 1993</xref>: 4; <xref ref-type="bibr" rid="B31">Yu et al. 2012</xref>.</comment></tp:nomenclature-citation><tp:nomenclature-citation><tp:taxon-name><tp:taxon-name-part taxon-name-part-type="genus">Adelurola</tp:taxon-name-part></tp:taxon-name><comment><xref ref-type="bibr" rid="B25">Strand 1928</xref>: 51 (nom. n. for <italic><tp:taxon-name><tp:taxon-name-part taxon-name-part-type="genus">Adelura</tp:taxon-name-part></tp:taxon-name></italic> Foerster); <xref ref-type="bibr" rid="B23">Shenefelt 1974</xref>: 986; <xref ref-type="bibr" rid="B2">van Achterberg 1993</xref>: 4; <xref ref-type="bibr" rid="B31">Yu et al. 2012</xref>.</comment></tp:nomenclature-citation><tp:nomenclature-citation><tp:taxon-name><tp:taxon-name-part taxon-name-part-type="genus">Neocarpa</tp:taxon-name-part></tp:taxon-name><comment><xref ref-type="bibr" rid="B10">Fischer 1966</xref>: 185; <xref ref-type="bibr" rid="B23">Shenefelt 1974</xref>: 987; <xref ref-type="bibr" rid="B2">van Achterberg 1993</xref>: 4; <xref ref-type="bibr" rid="B31">Yu et al. 2012</xref>.</comment></tp:nomenclature-citation><!--PageBreak--></tp:nomenclature-citation-list></tp:nomenclature><tp:treatment-sec sec-type="Type species"><title>Type species.</title><p>
            <italic><tp:taxon-name><tp:taxon-name-part taxon-name-part-type="genus">Alysia</tp:taxon-name-part> <tp:taxon-name-part taxon-name-part-type="species">florimela</tp:taxon-name-part></tp:taxon-name></italic> Haliday, 1838.</p></tp:treatment-sec><tp:treatment-sec sec-type="Diagnosis"><title>Diagnosis.</title><p>Mandibles distinctly broadened apically, with additional ventral wide fourth denticle (lobe). Eyes glabrous. Second flagellar segment not longer than first segment. Pterostigma short and wide. Radial vein (r) originating almost from its middle. Brachial (first subdiscal) cell of fore wing closed apically. Pronope of mesosoma small or absent. Precoxal sulcus distinctly sculptured. Dorsope of first metasomal tergite distinct. Second tergite smooth. Ovipositor short, shorter than apical height of metasoma.</p></tp:treatment-sec><tp:treatment-sec sec-type="Remarks"><title>Remarks.</title><p>This genus is similar to <italic><tp:taxon-name><tp:taxon-name-part taxon-name-part-type="genus">Dapsilarthra</tp:taxon-name-part></tp:taxon-name></italic> but differs from it in having the wide ventral lamelliform lobe on the mandible (Fig. <xref ref-type="fig" rid="F1">1</xref>) (absent in <italic><tp:taxon-name><tp:taxon-name-part taxon-name-part-type="genus">Dapsilarthra</tp:taxon-name-part></tp:taxon-name></italic>), the first flagellar segment not shorter than second segment (shorter in <italic><tp:taxon-name><tp:taxon-name-part taxon-name-part-type="genus">Dapsilarthra</tp:taxon-name-part></tp:taxon-name></italic>), precoxal suture sculptured (usually smooth in <italic><tp:taxon-name><tp:taxon-name-part taxon-name-part-type="genus">Dapsilarthra</tp:taxon-name-part></tp:taxon-name></italic>), and radial vein (r) arising submedially from pterostigma (usually before pterostigma in <italic><tp:taxon-name><tp:taxon-name-part taxon-name-part-type="genus">Dapsilarthra</tp:taxon-name-part></tp:taxon-name></italic>).</p><p>The observation of these characters in studied images of the holotype of <italic><tp:taxon-name><tp:taxon-name-part taxon-name-part-type="genus">Adelurola</tp:taxon-name-part> <tp:taxon-name-part taxon-name-part-type="species">eurys</tp:taxon-name-part></tp:taxon-name></italic> Chen &amp; Wu, 1994 showed that this species is better placed under genus <italic><tp:taxon-name><tp:taxon-name-part taxon-name-part-type="genus">Dapsilarthra</tp:taxon-name-part></tp:taxon-name></italic> Foerster, 1863 (comb. n.).</p></tp:treatment-sec><tp:treatment-sec sec-type="Hosts"><title>Hosts.</title><p>Cyclorraphous <tp:taxon-name><tp:taxon-name-part taxon-name-part-type="order">Diptera</tp:taxon-name-part></tp:taxon-name> (<tp:taxon-name><tp:taxon-name-part taxon-name-part-type="family">Tephritidae</tp:taxon-name-part></tp:taxon-name> and <tp:taxon-name><tp:taxon-name-part taxon-name-part-type="family">Anthomyiidae</tp:taxon-name-part></tp:taxon-name>).</p></tp:treatment-sec><tp:treatment-sec><!--Section generated to contain objects referenced in tp:taxon-treatment.--><fig id="F1" position="float" orientation="portrait"><label>Figure 1.</label><caption><p>Mandible in <italic><tp:taxon-name><tp:taxon-name-part taxon-name-part-type="genus">Adelurola</tp:taxon-name-part></tp:taxon-name></italic>.</p></caption><graphic xmlns:xlink="http://www.w3.org/1999/xlink" xlink:href="zookeys-566-013-g001.jpg" position="float" orientation="portrait" xlink:type="simple" id="oo_78469.jpg"/></fig></tp:treatment-sec><ref-list><ref id="B13"><mixed-citation xmlns:xlink="http://www.w3.org/1999/xlink" xlink:type="simple">
          <person-group><name name-style="western"><surname>Foerster</surname><given-names>A</given-names></name></person-group> (<year>1863</year>) <article-title>Synopsis der Familien und Gattungen der Braconiden.</article-title> <source>Verhandlungen des Naturhistorischen Vereins der Preussischen Rheinlande und Westfalens</source> <volume>19</volume>: <fpage>225</fpage>–<lpage>288</lpage>.</mixed-citation></ref><ref id="B23"><mixed-citation xmlns:xlink="http://www.w3.org/1999/xlink" xlink:type="simple">
          <person-group><name name-style="western"><surname>Shenefelt</surname><given-names>RD</given-names></name></person-group> (<year>1974</year>) <article-title><tp:taxon-name><tp:taxon-name-part taxon-name-part-type="family">Braconidae</tp:taxon-name-part></tp:taxon-name> 7. <tp:taxon-name><tp:taxon-name-part taxon-name-part-type="subfamily">Alysiinae</tp:taxon-name-part></tp:taxon-name>. Hymenopterum Catalogus.</article-title> <source>Pars</source> <volume>11</volume>: <fpage>937</fpage>–<lpage>1113</lpage>.</mixed-citation></ref><ref id="B2"><mixed-citation xmlns:xlink="http://www.w3.org/1999/xlink" xlink:type="simple">
          <person-group><name name-style="western"><surname>Achterberg</surname><given-names>C van</given-names></name></person-group> (<year>1993</year>) <article-title>Illustrated key to the subfamilies of the <tp:taxon-name><tp:taxon-name-part taxon-name-part-type="family">Braconidae</tp:taxon-name-part></tp:taxon-name> (<tp:taxon-name><tp:taxon-name-part taxon-name-part-type="order">Hymenoptera</tp:taxon-name-part></tp:taxon-name>: <tp:taxon-name><tp:taxon-name-part taxon-name-part-type="superfamily">Ichneumonoidea</tp:taxon-name-part></tp:taxon-name>).</article-title> <source>Zoologische Verhandelingen Leiden</source> <volume>283</volume>: <fpage>1</fpage>–<lpage>189</lpage>.</mixed-citation></ref><ref id="B31"><mixed-citation xmlns:xlink="http://www.w3.org/1999/xlink" xlink:type="simple">
          <person-group><name name-style="western"><surname>Yu</surname><given-names>DS</given-names></name><name name-style="western"><surname>Achterberg</surname><given-names>C van</given-names></name><name name-style="western"><surname>Horstmann</surname><given-names>K</given-names></name></person-group> (<year>2012</year>) <source>Taxapad 2012, <tp:taxon-name><tp:taxon-name-part taxon-name-part-type="superfamily">Ichneumonoidea</tp:taxon-name-part></tp:taxon-name> 2011. Database on flash-drive</source>. <publisher-loc>Ottawa, Ontario, Canada</publisher-loc>.</mixed-citation></ref><ref id="B25"><mixed-citation xmlns:xlink="http://www.w3.org/1999/xlink" xlink:type="simple">
          <person-group><name name-style="western"><surname>Strand</surname><given-names>E</given-names></name></person-group> (<year>1928</year>) <article-title>Miscellanea nomenclatorica zoologica et palaeontologica. I-II.</article-title> <source>Archiv für Naturgeschichte (A)</source> <volume>92</volume>(<issue>8</issue>): <fpage>30</fpage>–<lpage>75</lpage>.</mixed-citation></ref><ref id="B10"><mixed-citation xmlns:xlink="http://www.w3.org/1999/xlink" xlink:type="simple">
          <person-group><name name-style="western"><surname>Fischer</surname><given-names>M</given-names></name></person-group> (<year>1966</year>) <article-title>Studien uber <tp:taxon-name><tp:taxon-name-part taxon-name-part-type="subfamily">Alysiinae</tp:taxon-name-part></tp:taxon-name> (<tp:taxon-name><tp:taxon-name-part taxon-name-part-type="order">Hymenoptera</tp:taxon-name-part></tp:taxon-name>, <tp:taxon-name><tp:taxon-name-part taxon-name-part-type="family">Braconidae</tp:taxon-name-part></tp:taxon-name>).</article-title> <source>Annalen des Naturhistorischen Museums in Wien</source> <volume>69</volume>: <fpage>177</fpage>–<lpage>205</lpage>.</mixed-citation></ref></ref-list></tp:taxon-treatment>
