# Supplementary material for: Review of species of the genus Adelurola Strand, 1928, with a key to species (Hymenoptera, Braconidae, Alysiinae)
Source: Zookeys. 2016 Feb 18;(566):13–30. doi: 10.3897/zookeys.566.6684 (PMC4797203; doi:10.3897/zookeys.566.6684)
Supplement: XML Treatment for Adelurola amplidens [file zookeys.566.6684-treatment2.xml]

<!DOCTYPE tp:taxon-treatment
  PUBLIC "-//TaxonX//DTD Taxonomic Treatment Publishing DTD v0 20100105//EN" "tax-treatment-NSO.dtd">
<tp:taxon-treatment xmlns:tp="http://www.plazi.org/taxpub"><tp:treatment-meta><kwd-group><label>Taxon classification</label><kwd><named-content content-type="kingdom">Animalia</named-content></kwd><kwd><named-content content-type="order">Hymenoptera</named-content></kwd><kwd><named-content content-type="family">Braconidae</named-content></kwd></kwd-group><mixed-citation publication-type="journal"><person-group><name><surname>Peris-Felipo</surname><given-names>Francisco Javier</given-names></name><name><surname>Yari</surname><given-names>Zahra</given-names></name><name><surname>van Achterberg</surname><given-names>Cornelis</given-names></name><name><surname>Ehsan Rakhshani</surname><given-names/></name><name><surname>Belokobylskij</surname><given-names>Sergey A.</given-names></name></person-group><article-title>Review of species of the genus <italic><tp:taxon-name><tp:taxon-name-part taxon-name-part-type="genus">Adelurola</tp:taxon-name-part></tp:taxon-name></italic> Strand, 1928, with a key to species (<tp:taxon-name><tp:taxon-name-part taxon-name-part-type="order">Hymenoptera</tp:taxon-name-part></tp:taxon-name>, <tp:taxon-name><tp:taxon-name-part taxon-name-part-type="family">Braconidae</tp:taxon-name-part></tp:taxon-name>, <tp:taxon-name><tp:taxon-name-part taxon-name-part-type="subfamily">Alysiinae</tp:taxon-name-part></tp:taxon-name>)</article-title><source>Zookeys</source><day>18</day><month>2</month><year>2016</year><volume>2016</volume><issue>566</issue><fpage>13</fpage><lpage>30</lpage><pub-id pub-id-type="doi">10.3897/zookeys.566.6684</pub-id></mixed-citation></tp:treatment-meta><tp:nomenclature><tp:taxon-name>
            <tp:taxon-name-part taxon-name-part-type="genus">Adelurola</tp:taxon-name-part>
            <tp:taxon-name-part taxon-name-part-type="species">amplidens</tp:taxon-name-part>
          </tp:taxon-name><tp:taxon-authority>(Fischer, 1966)</tp:taxon-authority><xref ref-type="fig" rid="F2">Fig. 2</xref><tp:nomenclature-citation-list><tp:nomenclature-citation><tp:taxon-name><tp:taxon-name-part taxon-name-part-type="genus">Neocarpa</tp:taxon-name-part> <tp:taxon-name-part taxon-name-part-type="species">amplidens</tp:taxon-name-part></tp:taxon-name><comment><xref ref-type="bibr" rid="B10">Fischer 1966</xref>: 85.</comment></tp:nomenclature-citation><tp:nomenclature-citation><tp:taxon-name><tp:taxon-name-part taxon-name-part-type="genus">Dapsilarthra</tp:taxon-name-part> <tp:taxon-name-part taxon-name-part-type="species">amplidens</tp:taxon-name-part></tp:taxon-name><comment>: <xref ref-type="bibr" rid="B23">Shenefelt 1974</xref>: 987; <xref ref-type="bibr" rid="B30">Wharton et al. 2006</xref>: 325.</comment></tp:nomenclature-citation><tp:nomenclature-citation><tp:taxon-name><tp:taxon-name-part taxon-name-part-type="genus">Adelurola</tp:taxon-name-part> <tp:taxon-name-part taxon-name-part-type="species">amplidens</tp:taxon-name-part></tp:taxon-name><comment>: <xref ref-type="bibr" rid="B1">van Achterberg 1983</xref>: 5; <xref ref-type="bibr" rid="B31">Yu et al. 2012</xref>.</comment></tp:nomenclature-citation></tp:nomenclature-citation-list></tp:nomenclature><tp:treatment-sec sec-type="material"><title>Material examined.</title><p>
            <bold>Iran</bold>: 2 females, Kermanshah Province, Kermanshah, 16.iv.2013, swept on <italic><tp:taxon-name><tp:taxon-name-part taxon-name-part-type="genus">Medicago</tp:taxon-name-part> <tp:taxon-name-part taxon-name-part-type="species">sativa</tp:taxon-name-part></tp:taxon-name></italic> L. (Z. Sharifi coll.) (<named-content xmlns:xlink="http://www.w3.org/1999/xlink" content-type="dwc:institutional_code" xlink:type="simple">ZISP</named-content>, <named-content xmlns:xlink="http://www.w3.org/1999/xlink" content-type="dwc:institutional_code" xlink:type="simple">RMNH</named-content>); 1 male, Iran, Hormozgan Province, Harsin, 16.iv.2013, swept on <italic><tp:taxon-name><tp:taxon-name-part taxon-name-part-type="genus">Medicago</tp:taxon-name-part> <tp:taxon-name-part taxon-name-part-type="species">sativa</tp:taxon-name-part></tp:taxon-name></italic> L. (S. Sharifi coll.) (<named-content xmlns:xlink="http://www.w3.org/1999/xlink" content-type="dwc:institutional_code" xlink:type="simple">ZISP</named-content>). <bold>Iraq</bold>: 2 females, Baghdad, em. 10.iv.[19]80 and 13.iv.[19]80; L. Jabbar; on Beta vulgaris; ex <italic><tp:taxon-name><tp:taxon-name-part taxon-name-part-type="genus">Pegomyia</tp:taxon-name-part> <tp:taxon-name-part taxon-name-part-type="species">hyoscyami</tp:taxon-name-part></tp:taxon-name></italic>; <italic><tp:taxon-name><tp:taxon-name-part taxon-name-part-type="genus">Dapsilarthra</tp:taxon-name-part> <tp:taxon-name-part taxon-name-part-type="species">amplidens</tp:taxon-name-part></tp:taxon-name></italic> ♀ det. Papp J. 1981” (<named-content xmlns:xlink="http://www.w3.org/1999/xlink" content-type="dwc:institutional_code" xlink:type="simple">RMNH</named-content>).</p></tp:treatment-sec><tp:treatment-sec sec-type="Description"><title>Description.</title><p>Female.</p><p>Head entirely smooth; in dorsal view twice as wide as median length, 1.5 times as wide as mesoscutum, with rounded temples behind eye. Eye in lateral view 1.5 times as high as wide and 0.8 times as wide as temple medially. POL 1.5 times OD; OOL 3.5 times OD. Face slightly punctate, with scattered short setae, without middle vertical protuberance in upper half, 1.9 times as wide as high; inner margins of eyes subparallel. Clypeus slightly curved ventrally, 1.9 times as wide as high. Mandible widened towards apex, 1.3 times as long as its maximum width. Upper tooth of mandible broadened towards subapex, longer than lower tooth; middle tooth wide basally and narrowed towards apex, rounded apically; lower tooth rounded apically. Antenna thick, 37-segmented. Scape 1.5 times as long as pedicel. First flagellar segment 3.0 times as long as its apical width; second segment 4.4 times as long as its maximum width, about as long as first segment. Third flagellar segment 4.0 times as long as its maximum width. Penultimate segment 2.0 times and apical segment 4.0 times as long as their maximum widths, respectively.</p><p>Mesosoma 1.5 times as long as high (lateral view). Mesoscutum smooth, punctate in antero-dorsal area, with numerous scattered setae, about as long as maximum width. Notauli present, punctate, reaching half part of mesoscutum, not reaching with mesoscutal pit. Mesoscutal pit present, elongate. Scutellar sulcus rugose-striate; with median and lateral carinae. Sides of pronotum sculptured. Precoxal suture present, widely rugose-crenulate, not reaching anterior and posterior margins of mesopleuron. Posterior mesopleural furrow crenulated. Propodeum completely rugose-reticulate, with numerous scattered setae. Propodeal spiracle relatively small.</p><p>Wings. Length of fore wing 2.3 times its maximum width. Pterostigma cuneate. Marginal cell ending before apex of wing, 2.5 times as long as its maximum width. Vein 3-SR 2.0 times as long as vein 2-SR. Vein SR1 1.8 times as long as vein 3-SR. Second submarginal cell 3.3 times as long as its maximum width. Vein cu-a postfurcal. Subdiscal cell closed, 3.8 times as long as its maximum width. Hind wing 4.6 times as long as its maximum width.</p><p>Legs. Hind femur 5.2 times as long as its maximum width. Hind tibia slightly widened towards apex, about 9.7 times as long as its maximum subapical width, 1.1 times as long as hind tarsus. First segment of hind tarsus 1.8 times as long as second segment.</p><p>Metasoma slightly compressed laterally. First tergite rugose-reticulate in apical half, without median carinae, slightly widened towards apex, 1.3 times as long as its apical width. Second metasomal tergite smooth. Ovipositor sheath 0.6 times as long as first tergite, 0.4 times as long as hind femur.</p><p>Colour. Body brown to dark brown. First metasomal tergite paler than second and third tergites, apical segments dark. Legs yellow, apical part of the tibia and hind tarsus darker than femur. Wings hyaline. Pterostigma brown.</p><p>Body length 3.9 mm; fore wing length 4.3 mm.</p><!--PageBreak--><p>Male. Body length 3.5 mm; fore wing length 4.0 mm. Eye in lateral view 1.3 times as high as wide. Mandible 1.1 times as long as its maximum width. First flagellar segment 3.2 times as long as its apical width. Hind femur 4.8 times as long as its maximum width. Otherwise differs from female.</p><p>Differences of male types (according to original description: <xref ref-type="bibr" rid="B10">Fischer 1966</xref>). Fore wing length 4.4 mm. Mandible 1.3 times as long as its maximum width. Antenna 38–39-segmented. First flagellar segment 3.0 times as long as its apical width. Mesoscutum about as long as its maximum width. Hind femur 4.5 times as long as its maximum width.</p><fig id="F2" position="float" orientation="portrait"><label>Figure 2.</label><caption><p>
          <italic><tp:taxon-name><tp:taxon-name-part taxon-name-part-type="genus">Adelurola</tp:taxon-name-part> <tp:taxon-name-part taxon-name-part-type="species">amplidens</tp:taxon-name-part></tp:taxon-name></italic> (Fischer) (female). <bold>A</bold> Habitus, lateral view <bold>B</bold> Head (lateral view) and mandible <bold>C</bold> Face, front view <bold>D</bold> Mesosoma, lateral view <bold>E</bold> Hind femur, metasoma and ovipositor, lateral view <bold>F</bold> First metasomal tergite <bold>G</bold> Fore and hind wings.</p></caption><graphic xmlns:xlink="http://www.w3.org/1999/xlink" xlink:href="zookeys-566-013-g002.jpg" position="float" orientation="portrait" xlink:type="simple" id="oo_78470.jpg"/></fig></tp:treatment-sec><tp:treatment-sec sec-type="Comparative diagnosis"><title>Comparative diagnosis.</title><p>This species is similar to <italic><tp:taxon-name><tp:taxon-name-part taxon-name-part-type="genus">Adelurola</tp:taxon-name-part> <tp:taxon-name-part taxon-name-part-type="species">asiatica</tp:taxon-name-part></tp:taxon-name></italic> Telenga, 1935 and <italic><tp:taxon-name><tp:taxon-name-part taxon-name-part-type="genus">Adelurola</tp:taxon-name-part> <tp:taxon-name-part taxon-name-part-type="species">florimela</tp:taxon-name-part></tp:taxon-name></italic> (Haliday, 1838). <italic><tp:taxon-name><tp:taxon-name-part taxon-name-part-type="genus">Adelurola</tp:taxon-name-part> <tp:taxon-name-part taxon-name-part-type="species">amplidens</tp:taxon-name-part></tp:taxon-name></italic> differs from <italic><tp:taxon-name><tp:taxon-name-part taxon-name-part-type="genus">Adelurola</tp:taxon-name-part> <tp:taxon-name-part taxon-name-part-type="species">asiatica</tp:taxon-name-part></tp:taxon-name></italic> in having the eye in lateral view 0.8 times as wide as temple medially (1.2 times in <italic><tp:taxon-name><tp:taxon-name-part taxon-name-part-type="genus">Adelurola</tp:taxon-name-part> <tp:taxon-name-part taxon-name-part-type="species">asiatica</tp:taxon-name-part></tp:taxon-name></italic>), marginal cell 2.5 times as long as its maximum width (3.8 times in <italic><tp:taxon-name><tp:taxon-name-part taxon-name-part-type="genus">Adelurola</tp:taxon-name-part> <tp:taxon-name-part taxon-name-part-type="species">asiatica</tp:taxon-name-part></tp:taxon-name></italic>), and precoxal suture not reaching anterior and posterior margins of mesopleuron (reaching anterior and posterior margins in <italic><tp:taxon-name><tp:taxon-name-part taxon-name-part-type="genus">Adelurola</tp:taxon-name-part> <tp:taxon-name-part taxon-name-part-type="species">asiatica</tp:taxon-name-part></tp:taxon-name></italic>). <italic><tp:taxon-name><tp:taxon-name-part taxon-name-part-type="genus">Adelurola</tp:taxon-name-part> <tp:taxon-name-part taxon-name-part-type="species">amplidens</tp:taxon-name-part></tp:taxon-name></italic> differs from <italic><tp:taxon-name><tp:taxon-name-part taxon-name-part-type="genus">Adelurola</tp:taxon-name-part> <tp:taxon-name-part taxon-name-part-type="species">florimela</tp:taxon-name-part></tp:taxon-name></italic> in having the eye in lateral view 0.85 times as wide as temple medially (about 1.2 times in <italic><tp:taxon-name><tp:taxon-name-part taxon-name-part-type="genus">Adelurola</tp:taxon-name-part> <tp:taxon-name-part taxon-name-part-type="species">florimela</tp:taxon-name-part></tp:taxon-name></italic>), first metasomal tergite without median carinae (with median carinae in <italic><tp:taxon-name><tp:taxon-name-part taxon-name-part-type="genus">Adelurola</tp:taxon-name-part> <tp:taxon-name-part taxon-name-part-type="species">florimela</tp:taxon-name-part></tp:taxon-name></italic>), vein 3-SR 2.0 times as long as vein 2-SR (1.1–1.3 times in <italic><tp:taxon-name><tp:taxon-name-part taxon-name-part-type="genus">Adelurola</tp:taxon-name-part> <tp:taxon-name-part taxon-name-part-type="species">florimela</tp:taxon-name-part></tp:taxon-name></italic>), vein SR1 1.8 times as long as veins 3-SR (2.2–2.6 times in <italic><tp:taxon-name><tp:taxon-name-part taxon-name-part-type="genus">Adelurola</tp:taxon-name-part> <tp:taxon-name-part taxon-name-part-type="species">florimela</tp:taxon-name-part></tp:taxon-name></italic>), and marginal cell 2.5 times as long as its maximum width (2.8–3.2 times in <italic><tp:taxon-name><tp:taxon-name-part taxon-name-part-type="genus">Adelurola</tp:taxon-name-part> <tp:taxon-name-part taxon-name-part-type="species">florimela</tp:taxon-name-part></tp:taxon-name></italic>).</p></tp:treatment-sec><tp:treatment-sec sec-type="Distribution"><title>Distribution.</title><p>Iraq, Iran (new record).</p></tp:treatment-sec><ref-list><ref id="B10"><mixed-citation xmlns:xlink="http://www.w3.org/1999/xlink" xlink:type="simple">
          <person-group><name name-style="western"><surname>Fischer</surname><given-names>M</given-names></name></person-group> (<year>1966</year>) <article-title>Studien uber <tp:taxon-name><tp:taxon-name-part taxon-name-part-type="subfamily">Alysiinae</tp:taxon-name-part></tp:taxon-name> (<tp:taxon-name><tp:taxon-name-part taxon-name-part-type="order">Hymenoptera</tp:taxon-name-part></tp:taxon-name>, <tp:taxon-name><tp:taxon-name-part taxon-name-part-type="family">Braconidae</tp:taxon-name-part></tp:taxon-name>).</article-title> <source>Annalen des Naturhistorischen Museums in Wien</source> <volume>69</volume>: <fpage>177</fpage>–<lpage>205</lpage>.</mixed-citation></ref><ref id="B23"><mixed-citation xmlns:xlink="http://www.w3.org/1999/xlink" xlink:type="simple">
          <person-group><name name-style="western"><surname>Shenefelt</surname><given-names>RD</given-names></name></person-group> (<year>1974</year>) <article-title><tp:taxon-name><tp:taxon-name-part taxon-name-part-type="family">Braconidae</tp:taxon-name-part></tp:taxon-name> 7. <tp:taxon-name><tp:taxon-name-part taxon-name-part-type="subfamily">Alysiinae</tp:taxon-name-part></tp:taxon-name>. Hymenopterum Catalogus.</article-title> <source>Pars</source> <volume>11</volume>: <fpage>937</fpage>–<lpage>1113</lpage>.</mixed-citation></ref><ref id="B30"><mixed-citation xmlns:xlink="http://www.w3.org/1999/xlink" xlink:type="simple">
          <person-group><name name-style="western"><surname>Wharton</surname><given-names>RA</given-names></name><name name-style="western"><surname>Yoder</surname><given-names>MJ</given-names></name><name name-style="western"><surname>Gillespie</surname><given-names>JJ</given-names></name><name name-style="western"><surname>Patton</surname><given-names>JC</given-names></name><name name-style="western"><surname>Honeycutt</surname><given-names>RL</given-names></name></person-group> (<year>2006</year>) <article-title>Relationships of <italic><tp:taxon-name><tp:taxon-name-part taxon-name-part-type="genus">Exodontiella</tp:taxon-name-part></tp:taxon-name></italic>, a non-alysiine, exodont member of the family <tp:taxon-name><tp:taxon-name-part taxon-name-part-type="family">Braconidae</tp:taxon-name-part></tp:taxon-name> (<tp:taxon-name><tp:taxon-name-part taxon-name-part-type="class">Insecta</tp:taxon-name-part></tp:taxon-name>, <tp:taxon-name><tp:taxon-name-part taxon-name-part-type="order">Hymenoptera</tp:taxon-name-part></tp:taxon-name>).</article-title> <source>Zoologica Scripta</source> <volume>35</volume>(<issue>4</issue>): <fpage>323</fpage>–<lpage>340</lpage>. doi: <ext-link xlink:type="simple" ext-link-type="doi" xlink:href="10.1111/j.1463-6409.2006.00236.x">10.1111/j.1463-6409.2006.00236.x</ext-link></mixed-citation></ref><ref id="B1"><mixed-citation xmlns:xlink="http://www.w3.org/1999/xlink" xlink:type="simple">
          <person-group><name name-style="western"><surname>Achterberg</surname><given-names>C van</given-names></name></person-group> (<year>1983</year>) <article-title>Revisionary notes on the genera <italic><tp:taxon-name><tp:taxon-name-part taxon-name-part-type="genus">Dapsilarthra</tp:taxon-name-part></tp:taxon-name></italic> auct. and <italic><tp:taxon-name><tp:taxon-name-part taxon-name-part-type="genus">Mesocrina</tp:taxon-name-part></tp:taxon-name></italic> Foerster (<tp:taxon-name><tp:taxon-name-part taxon-name-part-type="order">Hymenoptera</tp:taxon-name-part></tp:taxon-name>, <tp:taxon-name><tp:taxon-name-part taxon-name-part-type="family">Braconidae</tp:taxon-name-part></tp:taxon-name>, <tp:taxon-name><tp:taxon-name-part taxon-name-part-type="subfamily">Alysiinae</tp:taxon-name-part></tp:taxon-name>).</article-title> <source>Tijdschrift voor Entomologie</source> <volume>126</volume>: <fpage>1</fpage>–<lpage>24</lpage>.</mixed-citation></ref><ref id="B31"><mixed-citation xmlns:xlink="http://www.w3.org/1999/xlink" xlink:type="simple">
          <person-group><name name-style="western"><surname>Yu</surname><given-names>DS</given-names></name><name name-style="western"><surname>Achterberg</surname><given-names>C van</given-names></name><name name-style="western"><surname>Horstmann</surname><given-names>K</given-names></name></person-group> (<year>2012</year>) <source>Taxapad 2012, <tp:taxon-name><tp:taxon-name-part taxon-name-part-type="superfamily">Ichneumonoidea</tp:taxon-name-part></tp:taxon-name> 2011. Database on flash-drive</source>. <publisher-loc>Ottawa, Ontario, Canada</publisher-loc>.</mixed-citation></ref></ref-list></tp:taxon-treatment>
