# Supplementary material for: Review of species of the genus Adelurola Strand, 1928, with a key to species (Hymenoptera, Braconidae, Alysiinae)
Source: Zookeys. 2016 Feb 18;(566):13–30. doi: 10.3897/zookeys.566.6684 (PMC4797203; doi:10.3897/zookeys.566.6684)
Supplement: XML Treatment for Adelurola asiatica [file zookeys.566.6684-treatment3.xml]

<!DOCTYPE tp:taxon-treatment
  PUBLIC "-//TaxonX//DTD Taxonomic Treatment Publishing DTD v0 20100105//EN" "tax-treatment-NSO.dtd">
<tp:taxon-treatment xmlns:tp="http://www.plazi.org/taxpub"><tp:treatment-meta><kwd-group><label>Taxon classification</label><kwd><named-content content-type="kingdom">Animalia</named-content></kwd><kwd><named-content content-type="order">Hymenoptera</named-content></kwd><kwd><named-content content-type="family">Braconidae</named-content></kwd></kwd-group><mixed-citation publication-type="journal"><person-group><name><surname>Peris-Felipo</surname><given-names>Francisco Javier</given-names></name><name><surname>Yari</surname><given-names>Zahra</given-names></name><name><surname>van Achterberg</surname><given-names>Cornelis</given-names></name><name><surname>Ehsan Rakhshani</surname><given-names/></name><name><surname>Belokobylskij</surname><given-names>Sergey A.</given-names></name></person-group><article-title>Review of species of the genus <italic><tp:taxon-name><tp:taxon-name-part taxon-name-part-type="genus">Adelurola</tp:taxon-name-part></tp:taxon-name></italic> Strand, 1928, with a key to species (<tp:taxon-name><tp:taxon-name-part taxon-name-part-type="order">Hymenoptera</tp:taxon-name-part></tp:taxon-name>, <tp:taxon-name><tp:taxon-name-part taxon-name-part-type="family">Braconidae</tp:taxon-name-part></tp:taxon-name>, <tp:taxon-name><tp:taxon-name-part taxon-name-part-type="subfamily">Alysiinae</tp:taxon-name-part></tp:taxon-name>)</article-title><source>Zookeys</source><day>18</day><month>2</month><year>2016</year><volume>2016</volume><issue>566</issue><fpage>13</fpage><lpage>30</lpage><pub-id pub-id-type="doi">10.3897/zookeys.566.6684</pub-id></mixed-citation></tp:treatment-meta><tp:nomenclature><tp:taxon-name>
            <tp:taxon-name-part taxon-name-part-type="genus">Adelurola</tp:taxon-name-part>
            <tp:taxon-name-part taxon-name-part-type="species">asiatica</tp:taxon-name-part>
          </tp:taxon-name><tp:taxon-authority>Telenga, 1935</tp:taxon-authority><xref ref-type="fig" rid="F3">Fig. 3</xref><!--PageBreak--><!--PageBreak--><tp:nomenclature-citation-list><tp:nomenclature-citation><tp:taxon-name><tp:taxon-name-part taxon-name-part-type="genus">Adelurola</tp:taxon-name-part> <tp:taxon-name-part taxon-name-part-type="species">asiatica</tp:taxon-name-part></tp:taxon-name><comment><xref ref-type="bibr" rid="B26">Telenga 1935</xref>: 186; <xref ref-type="bibr" rid="B1">van Achterberg 1983</xref>: 6; <xref ref-type="bibr" rid="B28">Tobias 1986</xref>: 236; <xref ref-type="bibr" rid="B31">Yu et al. 2012</xref>.</comment></tp:nomenclature-citation><tp:nomenclature-citation><tp:taxon-name><tp:taxon-name-part taxon-name-part-type="genus">Dapsilarthra</tp:taxon-name-part> <tp:taxon-name-part taxon-name-part-type="species">asiatica</tp:taxon-name-part></tp:taxon-name><comment>: <xref ref-type="bibr" rid="B17">Königsmann 1959</xref>: 599; <xref ref-type="bibr" rid="B11">Fischer 1970</xref>: 11; <xref ref-type="bibr" rid="B12">1971</xref>: 78; <xref ref-type="bibr" rid="B23">Shenefelt 1974</xref>: 987.</comment></tp:nomenclature-citation></tp:nomenclature-citation-list></tp:nomenclature><tp:treatment-sec sec-type="type material"><title>Type material.</title><p>Holotype: female (nearly entirely destroyed; head, antennae, all wings, metasoma, right fore and hind legs missing), <bold>Uzbekistan</bold>, silver circle, “Yargak (Jargak), Khatvirg. r. (?), 24.iv.[19]28, L. Zimin” (<named-content xmlns:xlink="http://www.w3.org/1999/xlink" content-type="dwc:institutional_code" xlink:type="simple">ZISP</named-content>).</p></tp:treatment-sec><tp:treatment-sec sec-type="material"><title>Additional material.</title><p>
            <bold>Kyrgyzstan</bold>: 1 female, “20 km S of Toktogul, gorge of Karasu River, forest, 25.vii.1982, S. Belokobylskij coll.” (<named-content xmlns:xlink="http://www.w3.org/1999/xlink" content-type="dwc:institutional_code" xlink:type="simple">ZISP</named-content>). <bold>Turkmenistan</bold>: 1 female, “between Sumbar and Chandyr Rivers, Monzhukly Mountain Range, Kara-Yantam gorge, 2 km E of Karakel Aul, 28.iv.1993, V. Perepechaenko coll.” (<named-content xmlns:xlink="http://www.w3.org/1999/xlink" content-type="dwc:institutional_code" xlink:type="simple">ZISP</named-content>).</p></tp:treatment-sec><tp:treatment-sec sec-type="Description"><title>Description.</title><p>Female.</p><p>Head entirely smooth; in dorsal view 1.8 times as wide as median length, 1.45 times as wide as mesoscutum, with convex rounded temples behind eye. Eye in lateral view 1.35 times as high as wide and 0.9 times as wide as temple medially. POL 0.8 times OD; OOL 2.8 times OD. Face smooth, with very fine reticulation, with sca<!--PageBreak--><!--PageBreak-->ttered short setae in lateral areas, with low middle vertical protuberance, 2.1 times as wide as high; inner margins of eyes subparallel. Clypeus slightly convex ventrally, about twice as wide as high. Mandible broadened towards subapex, 0.9 times as long as its maximum width. Upper tooth of mandible broadened sideward, much longer than lower tooth; middle tooth wide basally and narrowed towards apex, rounded apically; lower tooth short, rounded apically. Antenna rather slender, 37-segmented. Scape 1.15 times as long as pedicel. First flagellar segment 3.1 times as long as its apical width; second segment 3.7 times as long as its maximum width, 1.2 times as long as first segment. Third flagellar segment about 3.0 times as long as its maximum width. Penultimate segment 2.2 times and apical segment 4.2 times as long as their maximum widths, respectively.</p><p>Mesosoma 1.5 times as long as high (lateral view). Mesoscutum smooth, punctate and densely setose in anterior part, 0.9 times as long as maximum width. Notauli coarsely crenulate, present in anterior half of mesoscutum, not reaching with mesoscutal pit. Mesoscutal pit present, very long, sparsely crenulate. Scutellar sulcus distinctly crenulate, with median carina but without lateral carinae. Sides of pronotum smooth in anterodorsal area, mainly rugose-reticulate. Precoxal suture present, wide, reaching anterior margin of mesopleuron but absent posteriorly. Posterior mesopleural furrow sparsely and widely crenulate below and shortly and densely crenulate in upper half. Propodeum completely rugose-reticulate, with numerous scattered setae. Propodeal spiracle relatively small.</p><p>Wings. Length of fore wing 2.3 times its maximum width. Pterostigma cuneate. Marginal cell distinctly shortened, reaching distinctly before apex of wing, 2.8 times as long as its maximum width. Vein 3-SR 1.7 times as long as vein 2-SR. Vein SR1 1.9 times as long as vein 3-SR. Second submarginal cell 3.3 times as long as maximum width. Vein cu-a distinctly postfurcal. Subdiscal cell closed, 2.3 times as long as its maximum width. Hind wing 4.0 times as long as its maximum width.</p><p>Legs. Hind femur 4.7 times as long as its maximum width. Hind tibia slightly widened towards apex, about 10.0 times as long as its maximum subapical width, as long as hind tarsus. First segment of hind tarsus 1.9 times as long as second segment.</p><p>Metasoma compressed laterally. First tergite completely and densely rugose-reticulate, without median carinae, slightly widened towards apex, 1.4 times as long as its apical width. Second metasomal tergite smooth. Ovipositor sheath 0.6 times as long as first tergite, 0.3 times as long as hind femur.</p><p>Colour. Body reddish brown to dark brown or black. Metasoma medially light reddish brown, apical segments dark brown. Legs mainly yellow, hind femur and tibia dark. Wings very faintly infuscate. Pterostigma brown.</p><p>Body length 3.2 mm; fore wing length 3.0 mm.</p><p>Variation. Body length 3.4 mm; fore wing length 3.3 mm. Mandible 0.8 times as long as its maximum width; middle teeth distinctly reduced. Antenna 39-segmented. First flagellar segment 3.3 times as long as its apical width; second segment 3.4 times as long as its maximum width, 1.1 times as long as first segment. Mesoscutum about as long as its maximum width. Length of fore wing 2.3 times its maximum width. Marginal <!--PageBreak-->cell 3.0 times as long as its maximum width. Vein 3-SR 1.55 times as long as vein 2-SR. Vein SR1 2.0 times as long as veins 3-SR. Second submarginal cell 3.4 times as long as its maximum width. Hind wing 4.3 times as long as its maximum width. Hind femur 5.3 times as long as its maximum width. First metasomal tergite 1.5 times as long as its apical width.</p><p>Male. Unknown.</p><fig id="F3" position="float" orientation="portrait"><label>Figure 3.</label><caption><p>
          <italic><tp:taxon-name><tp:taxon-name-part taxon-name-part-type="genus">Adelurola</tp:taxon-name-part> <tp:taxon-name-part taxon-name-part-type="species">asiatica</tp:taxon-name-part></tp:taxon-name></italic> Telenga (female). <bold>A</bold> Habitus, lateral view <bold>B</bold> Face, front view <bold>C</bold> Mandible <bold>D</bold> Mesosoma, lateral view <bold>E</bold> Metasoma and ovipositor, lateral view <bold>F</bold> First metasomal tergite <bold>G</bold> Fore and hind wings.</p></caption><graphic xmlns:xlink="http://www.w3.org/1999/xlink" xlink:href="zookeys-566-013-g003.jpg" position="float" orientation="portrait" xlink:type="simple" id="oo_78471.jpg"/></fig></tp:treatment-sec><tp:treatment-sec sec-type="Diagnosis"><title>Diagnosis.</title><p>This species is similar to <italic><tp:taxon-name><tp:taxon-name-part taxon-name-part-type="genus">Adelurola</tp:taxon-name-part> <tp:taxon-name-part taxon-name-part-type="species">amplidens</tp:taxon-name-part></tp:taxon-name></italic> (Fischer, 1966) and <italic><tp:taxon-name><tp:taxon-name-part taxon-name-part-type="genus">Adelurola</tp:taxon-name-part> <tp:taxon-name-part taxon-name-part-type="species">florimela</tp:taxon-name-part></tp:taxon-name></italic> (Haliday, 1838). <italic><tp:taxon-name><tp:taxon-name-part taxon-name-part-type="genus">Adelurola</tp:taxon-name-part> <tp:taxon-name-part taxon-name-part-type="species">asiatica</tp:taxon-name-part></tp:taxon-name></italic> differs from <italic><tp:taxon-name><tp:taxon-name-part taxon-name-part-type="genus">Adelurola</tp:taxon-name-part> <tp:taxon-name-part taxon-name-part-type="species">florimela</tp:taxon-name-part></tp:taxon-name></italic> by having the mandible 1.25 times as long as its maximum width (1.0 times in <italic><tp:taxon-name><tp:taxon-name-part taxon-name-part-type="genus">Adelurola</tp:taxon-name-part> <tp:taxon-name-part taxon-name-part-type="species">florimela</tp:taxon-name-part></tp:taxon-name></italic>), first metasomal tergite without median carinae (with median carinae in <italic><tp:taxon-name><tp:taxon-name-part taxon-name-part-type="genus">Adelurola</tp:taxon-name-part> <tp:taxon-name-part taxon-name-part-type="species">florimela</tp:taxon-name-part></tp:taxon-name></italic>), vein 3-SR 1.9 times as long as vein 2-SR (1.2 times in <italic><tp:taxon-name><tp:taxon-name-part taxon-name-part-type="genus">Adelurola</tp:taxon-name-part> <tp:taxon-name-part taxon-name-part-type="species">florimela</tp:taxon-name-part></tp:taxon-name></italic>), vein SR1 1.8 times as long as vein 3-SR (2.4 times in <italic><tp:taxon-name><tp:taxon-name-part taxon-name-part-type="genus">Adelurola</tp:taxon-name-part> <tp:taxon-name-part taxon-name-part-type="species">florimela</tp:taxon-name-part></tp:taxon-name></italic>), and precoxal suture reaching anterior and posterior margins of mesopleuron (not reaching anterior and posterior margins in <italic><tp:taxon-name><tp:taxon-name-part taxon-name-part-type="genus">Adelurola</tp:taxon-name-part> <tp:taxon-name-part taxon-name-part-type="species">florimela</tp:taxon-name-part></tp:taxon-name></italic>). Differences between <italic><tp:taxon-name><tp:taxon-name-part taxon-name-part-type="genus">Adelurola</tp:taxon-name-part> <tp:taxon-name-part taxon-name-part-type="species">asiatica</tp:taxon-name-part></tp:taxon-name></italic> and <italic><tp:taxon-name><tp:taxon-name-part taxon-name-part-type="genus">Adelurola</tp:taxon-name-part> <tp:taxon-name-part taxon-name-part-type="species">amplidens</tp:taxon-name-part></tp:taxon-name></italic> are in the re-description of the latter species.</p></tp:treatment-sec><tp:treatment-sec sec-type="Distribution"><title>Distribution.</title><p>Uzbekistan, Turkmenistan, Kyrgyzstan (new record).</p></tp:treatment-sec><ref-list><ref id="B26"><mixed-citation xmlns:xlink="http://www.w3.org/1999/xlink" xlink:type="simple">
          <person-group><name name-style="western"><surname>Telenga</surname><given-names>NA</given-names></name></person-group> (<year>1935</year>) <article-title>Beiträge zur Kenntnis der Tribus <tp:taxon-name><tp:taxon-name-part taxon-name-part-type="tribe">Alysiini</tp:taxon-name-part></tp:taxon-name> (<tp:taxon-name><tp:taxon-name-part taxon-name-part-type="family">Braconidae</tp:taxon-name-part></tp:taxon-name>, <tp:taxon-name><tp:taxon-name-part taxon-name-part-type="order">Hymenoptera</tp:taxon-name-part></tp:taxon-name>) aus USSR.</article-title> <source>Konowia</source> <volume>14</volume>: <fpage>186</fpage>–<lpage>190</lpage>.</mixed-citation></ref><ref id="B1"><mixed-citation xmlns:xlink="http://www.w3.org/1999/xlink" xlink:type="simple">
          <person-group><name name-style="western"><surname>Achterberg</surname><given-names>C van</given-names></name></person-group> (<year>1983</year>) <article-title>Revisionary notes on the genera <italic><tp:taxon-name><tp:taxon-name-part taxon-name-part-type="genus">Dapsilarthra</tp:taxon-name-part></tp:taxon-name></italic> auct. and <italic><tp:taxon-name><tp:taxon-name-part taxon-name-part-type="genus">Mesocrina</tp:taxon-name-part></tp:taxon-name></italic> Foerster (<tp:taxon-name><tp:taxon-name-part taxon-name-part-type="order">Hymenoptera</tp:taxon-name-part></tp:taxon-name>, <tp:taxon-name><tp:taxon-name-part taxon-name-part-type="family">Braconidae</tp:taxon-name-part></tp:taxon-name>, <tp:taxon-name><tp:taxon-name-part taxon-name-part-type="subfamily">Alysiinae</tp:taxon-name-part></tp:taxon-name>).</article-title> <source>Tijdschrift voor Entomologie</source> <volume>126</volume>: <fpage>1</fpage>–<lpage>24</lpage>.</mixed-citation></ref><ref id="B28"><mixed-citation xmlns:xlink="http://www.w3.org/1999/xlink" xlink:type="simple">
          <person-group><name name-style="western"><surname>Tobias</surname><given-names>VI</given-names></name></person-group> (<year>1986</year>) <chapter-title>Subfam. <tp:taxon-name><tp:taxon-name-part taxon-name-part-type="subfamily">Alysiinae</tp:taxon-name-part></tp:taxon-name>.</chapter-title> In: <person-group><name name-style="western"><surname>Medvedev</surname><given-names>GS</given-names></name></person-group> (<role>Ed.</role>) <source>Opredelitel nasekomykh Evropeiskoi chasti SSSR</source> [<trans-source xml:lang="en">Key to insects of the European part of the USSR</trans-source>] <volume>3</volume>(<issue>5</issue>). <publisher-name>Nauka</publisher-name>, <publisher-loc>Leningrad</publisher-loc>, <fpage>100</fpage>–<lpage>231</lpage>. <comment>[In Russian]</comment></mixed-citation></ref><ref id="B31"><mixed-citation xmlns:xlink="http://www.w3.org/1999/xlink" xlink:type="simple">
          <person-group><name name-style="western"><surname>Yu</surname><given-names>DS</given-names></name><name name-style="western"><surname>Achterberg</surname><given-names>C van</given-names></name><name name-style="western"><surname>Horstmann</surname><given-names>K</given-names></name></person-group> (<year>2012</year>) <source>Taxapad 2012, <tp:taxon-name><tp:taxon-name-part taxon-name-part-type="superfamily">Ichneumonoidea</tp:taxon-name-part></tp:taxon-name> 2011. Database on flash-drive</source>. <publisher-loc>Ottawa, Ontario, Canada</publisher-loc>.</mixed-citation></ref><ref id="B17"><mixed-citation xmlns:xlink="http://www.w3.org/1999/xlink" xlink:type="simple">
          <person-group><name name-style="western"><surname>Königsmann</surname><given-names>E</given-names></name></person-group> (<year>1959</year>) <article-title>Revision der paläarktischen Arten der Gattung <italic><tp:taxon-name><tp:taxon-name-part taxon-name-part-type="genus">Dapsilarthra</tp:taxon-name-part></tp:taxon-name></italic>. 1. Beitrag zur systematischen Bearbeitung der <tp:taxon-name><tp:taxon-name-part taxon-name-part-type="subfamily">Alysiinae</tp:taxon-name-part></tp:taxon-name> (<tp:taxon-name><tp:taxon-name-part taxon-name-part-type="order">Hymenoptera</tp:taxon-name-part></tp:taxon-name>: <tp:taxon-name><tp:taxon-name-part taxon-name-part-type="family">Braconidae</tp:taxon-name-part></tp:taxon-name>).</article-title> <source>Beitrage zur Entomologie</source> <volume>9</volume>(<issue>5-6</issue>): <fpage>580</fpage>–<lpage>608</lpage>.</mixed-citation></ref><ref id="B11"><mixed-citation xmlns:xlink="http://www.w3.org/1999/xlink" xlink:type="simple">
          <person-group><name name-style="western"><surname>Fischer</surname><given-names>M</given-names></name></person-group> (<year>1970</year>) <article-title>Die <tp:taxon-name><tp:taxon-name-part taxon-name-part-type="tribe">Alysiini</tp:taxon-name-part></tp:taxon-name> der Steiermark (<tp:taxon-name><tp:taxon-name-part taxon-name-part-type="order">Hymenoptera</tp:taxon-name-part></tp:taxon-name>, <tp:taxon-name><tp:taxon-name-part taxon-name-part-type="family">Braconidae</tp:taxon-name-part></tp:taxon-name>).</article-title> <source>Mitteilungen der Abteilung für Zoologie am Landesmuseum Joanneum</source> <volume>34</volume>: <fpage>1</fpage>–<lpage>44</lpage>.</mixed-citation></ref><ref id="B12"><mixed-citation xmlns:xlink="http://www.w3.org/1999/xlink" xlink:type="simple">
          <person-group><name name-style="western"><surname>Fischer</surname><given-names>M</given-names></name></person-group> (<year>1971</year>) <article-title>Untersuchungen über die europäischen <tp:taxon-name><tp:taxon-name-part taxon-name-part-type="tribe">Alysiini</tp:taxon-name-part></tp:taxon-name> mit besonderer Berücksichtigung der Fauna Niederösterreichs (<tp:taxon-name><tp:taxon-name-part taxon-name-part-type="order">Hymenoptera</tp:taxon-name-part></tp:taxon-name>, <tp:taxon-name><tp:taxon-name-part taxon-name-part-type="family">Braconidae</tp:taxon-name-part></tp:taxon-name>).</article-title> <source>Polskie Pismo Entomologiczne</source> <volume>41</volume>(<issue>1</issue>): <fpage>19</fpage>–<lpage>160</lpage>.</mixed-citation></ref><ref id="B23"><mixed-citation xmlns:xlink="http://www.w3.org/1999/xlink" xlink:type="simple">
          <person-group><name name-style="western"><surname>Shenefelt</surname><given-names>RD</given-names></name></person-group> (<year>1974</year>) <article-title><tp:taxon-name><tp:taxon-name-part taxon-name-part-type="family">Braconidae</tp:taxon-name-part></tp:taxon-name> 7. <tp:taxon-name><tp:taxon-name-part taxon-name-part-type="subfamily">Alysiinae</tp:taxon-name-part></tp:taxon-name>. Hymenopterum Catalogus.</article-title> <source>Pars</source> <volume>11</volume>: <fpage>937</fpage>–<lpage>1113</lpage>.</mixed-citation></ref></ref-list></tp:taxon-treatment>
