# Supplementary material for: Review of species of the genus Adelurola Strand, 1928, with a key to species (Hymenoptera, Braconidae, Alysiinae)
Source: Zookeys. 2016 Feb 18;(566):13–30. doi: 10.3897/zookeys.566.6684 (PMC4797203; doi:10.3897/zookeys.566.6684)
Supplement: XML Treatment for Adelurola florimela [file zookeys.566.6684-treatment4.xml]

<!DOCTYPE tp:taxon-treatment
  PUBLIC "-//TaxonX//DTD Taxonomic Treatment Publishing DTD v0 20100105//EN" "tax-treatment-NSO.dtd">
<tp:taxon-treatment xmlns:tp="http://www.plazi.org/taxpub"><tp:treatment-meta><kwd-group><label>Taxon classification</label><kwd><named-content content-type="kingdom">Animalia</named-content></kwd><kwd><named-content content-type="order">Hymenoptera</named-content></kwd><kwd><named-content content-type="family">Braconidae</named-content></kwd></kwd-group><mixed-citation publication-type="journal"><person-group><name><surname>Peris-Felipo</surname><given-names>Francisco Javier</given-names></name><name><surname>Yari</surname><given-names>Zahra</given-names></name><name><surname>van Achterberg</surname><given-names>Cornelis</given-names></name><name><surname>Ehsan Rakhshani</surname><given-names/></name><name><surname>Belokobylskij</surname><given-names>Sergey A.</given-names></name></person-group><article-title>Review of species of the genus <italic><tp:taxon-name><tp:taxon-name-part taxon-name-part-type="genus">Adelurola</tp:taxon-name-part></tp:taxon-name></italic> Strand, 1928, with a key to species (<tp:taxon-name><tp:taxon-name-part taxon-name-part-type="order">Hymenoptera</tp:taxon-name-part></tp:taxon-name>, <tp:taxon-name><tp:taxon-name-part taxon-name-part-type="family">Braconidae</tp:taxon-name-part></tp:taxon-name>, <tp:taxon-name><tp:taxon-name-part taxon-name-part-type="subfamily">Alysiinae</tp:taxon-name-part></tp:taxon-name>)</article-title><source>Zookeys</source><day>18</day><month>2</month><year>2016</year><volume>2016</volume><issue>566</issue><fpage>13</fpage><lpage>30</lpage><pub-id pub-id-type="doi">10.3897/zookeys.566.6684</pub-id></mixed-citation></tp:treatment-meta><tp:nomenclature><tp:taxon-name>
            <tp:taxon-name-part taxon-name-part-type="genus">Adelurola</tp:taxon-name-part>
            <tp:taxon-name-part taxon-name-part-type="species">florimela</tp:taxon-name-part>
          </tp:taxon-name><tp:taxon-authority>(Haliday, 1838)</tp:taxon-authority><xref ref-type="fig" rid="F4">Fig. 4</xref><tp:nomenclature-citation-list><tp:nomenclature-citation><tp:taxon-name><tp:taxon-name-part taxon-name-part-type="genus">Alysia</tp:taxon-name-part> <tp:taxon-name-part taxon-name-part-type="species">florimela</tp:taxon-name-part></tp:taxon-name><comment><xref ref-type="bibr" rid="B14">Haliday 1838</xref>: 239; <xref ref-type="bibr" rid="B15">1839</xref>: 25.</comment></tp:nomenclature-citation><tp:nomenclature-citation><tp:taxon-name><tp:taxon-name-part taxon-name-part-type="genus">Adelura</tp:taxon-name-part> <tp:taxon-name-part taxon-name-part-type="species">florimela</tp:taxon-name-part></tp:taxon-name><comment>: <xref ref-type="bibr" rid="B13">Foerster 1863</xref>: 267; <xref ref-type="bibr" rid="B19">Marshall 1894</xref>: 420; <xref ref-type="bibr" rid="B9">Dalla Torre 1901</xref>: 38; <xref ref-type="bibr" rid="B18">Lyle 1933</xref>: 74; <xref ref-type="bibr" rid="B21">Morley 1933</xref>: 183; <xref ref-type="bibr" rid="B24">Stelfox 1941</xref>: 2.</comment></tp:nomenclature-citation><tp:nomenclature-citation><tp:taxon-name><tp:taxon-name-part taxon-name-part-type="genus">Alysia</tp:taxon-name-part> (<tp:taxon-name-part taxon-name-part-type="subgenus">Adelura</tp:taxon-name-part>) <tp:taxon-name-part taxon-name-part-type="species">florimela</tp:taxon-name-part></tp:taxon-name><comment>: <xref ref-type="bibr" rid="B27">Thomson 1895</xref>: 2287.</comment></tp:nomenclature-citation><tp:nomenclature-citation><tp:taxon-name><tp:taxon-name-part taxon-name-part-type="genus">Dapsilarthra</tp:taxon-name-part> <tp:taxon-name-part taxon-name-part-type="species">florimela</tp:taxon-name-part></tp:taxon-name><comment>: <xref ref-type="bibr" rid="B16">Kloet and Hincks 1945</xref>: 239; <xref ref-type="bibr" rid="B17">Königsmann 1959</xref>: 589; <xref ref-type="bibr" rid="B11">Fischer 1970</xref>: 13; <xref ref-type="bibr" rid="B23">Shenefelt 1974</xref>: 988; <xref ref-type="bibr" rid="B3">van Achterberg 1997</xref>: 40; <xref ref-type="bibr" rid="B30">Wharton et al. 2006</xref>: 325.</comment></tp:nomenclature-citation><tp:nomenclature-citation><tp:taxon-name><tp:taxon-name-part taxon-name-part-type="genus">Adelurola</tp:taxon-name-part> <tp:taxon-name-part taxon-name-part-type="species">florimela</tp:taxon-name-part></tp:taxon-name><comment>: <xref ref-type="bibr" rid="B1">van Achterberg 1983</xref>: 5; Gurasashvili 1983: 784; <xref ref-type="bibr" rid="B28">Tobias 1986</xref>: 236; <xref ref-type="bibr" rid="B5">Belokobylskij 1998</xref>: 284; <xref ref-type="bibr" rid="B6">2003</xref>: 356; <xref ref-type="bibr" rid="B31">Yu et al. 2012</xref>; <xref ref-type="bibr" rid="B7">Broad et al. 2012</xref>: 7; <xref ref-type="bibr" rid="B22">Riedel and Hansen 2014</xref>: 148.</comment></tp:nomenclature-citation><tp:nomenclature-citation><tp:taxon-name><tp:taxon-name-part taxon-name-part-type="genus">Phaenocarpa</tp:taxon-name-part> <tp:taxon-name-part taxon-name-part-type="species">multiarticulata</tp:taxon-name-part></tp:taxon-name><comment><xref ref-type="bibr" rid="B20">Marshall 1898</xref>: 245.</comment></tp:nomenclature-citation><tp:nomenclature-citation><tp:taxon-name><tp:taxon-name-part taxon-name-part-type="genus">Dapsilarthra</tp:taxon-name-part> <tp:taxon-name-part taxon-name-part-type="species">multiarticulata</tp:taxon-name-part></tp:taxon-name><comment>: <xref ref-type="bibr" rid="B23">Shenefelt 1974</xref>: 989.</comment></tp:nomenclature-citation><tp:nomenclature-citation><tp:taxon-name><tp:taxon-name-part taxon-name-part-type="genus">Dapsilarthra</tp:taxon-name-part> <tp:taxon-name-part taxon-name-part-type="species">pentapleuroides</tp:taxon-name-part></tp:taxon-name><comment><xref ref-type="bibr" rid="B12">Fischer 1971</xref>: 85 (as synonym of <italic><tp:taxon-name><tp:taxon-name-part taxon-name-part-type="genus">Adelurola</tp:taxon-name-part> <tp:taxon-name-part taxon-name-part-type="species">multiarticulata</tp:taxon-name-part></tp:taxon-name></italic>).</comment></tp:nomenclature-citation></tp:nomenclature-citation-list></tp:nomenclature><tp:treatment-sec sec-type="material"><title>Material examined.</title><p>
            <bold>Germany</bold>: 1 female, “<italic><tp:taxon-name><tp:taxon-name-part taxon-name-part-type="genus">Adelura</tp:taxon-name-part> <tp:taxon-name-part taxon-name-part-type="species">florimela</tp:taxon-name-part></tp:taxon-name></italic> Hal. ♀”, “Schmiedeknecht dt.”; 2 males, without geographical labels, from Schmiedeknecht Collection. <bold>Latvia</bold>: 1 female, Valmier Region, Draudziba, ex larva of <italic><tp:taxon-name><tp:taxon-name-part taxon-name-part-type="genus">Pegomyia</tp:taxon-name-part> <tp:taxon-name-part taxon-name-part-type="species">hyoscyami</tp:taxon-name-part></tp:taxon-name></italic> (Panzer) on beet, 6.vii.1962, V. Ozolinsh coll. (<named-content xmlns:xlink="http://www.w3.org/1999/xlink" content-type="dwc:institutional_code" xlink:type="simple">ZISP</named-content>); 1 female, same label, but 14.07.1962 (<named-content xmlns:xlink="http://www.w3.org/1999/xlink" content-type="dwc:institutional_code" xlink:type="simple">ZISP</named-content>); 1 female, same label, but 21.viii.1962 (<named-content xmlns:xlink="http://www.w3.org/1999/xlink" content-type="dwc:institutional_code" xlink:type="simple">ZISP</named-content>). <bold>Russia</bold>: 1 female, 2 males, Leningrad Province, Kingisepp, 20 and 22.v.1904, Vinogradov-Nikitin coll. (<named-content xmlns:xlink="http://www.w3.org/1999/xlink" content-type="dwc:institutional_code" xlink:type="simple">ZISP</named-content>); 1 female, Yaroslavl’ Province, Bykovo, 25.v.1891, N. Kokuev coll. (<named-content xmlns:xlink="http://www.w3.org/1999/xlink" content-type="dwc:institutional_code" xlink:type="simple">ZISP</named-content>); 1 female, Yamalo-Nenetsk Autonomous Region, Krasnosel’kup, Taz River, terrace, 15–17.viii.1992, D. Kasparyan coll. (<named-content xmlns:xlink="http://www.w3.org/1999/xlink" content-type="dwc:institutional_code" xlink:type="simple">ZISP</named-content>); 1 male, PrimorskiyTerritory, 12 km S Khorol’, forest, 4.vi.1979, S. Belokobylskij coll. (<named-content xmlns:xlink="http://www.w3.org/1999/xlink" content-type="dwc:institutional_code" xlink:type="simple">ZISP</named-content>); 1 male, Primorskiy Territory, 8 km from Brovnichi, Serebryanoe, 9.vi.1978, A. Kupyanskaya coll. (<named-content xmlns:xlink="http://www.w3.org/1999/xlink" content-type="dwc:institutional_code" xlink:type="simple">ZISP</named-content>); 1 male, Primorskiy Territory, Vladivostok, Sedanka, 3.vi.1978, S. Belokobylskij coll. (<named-content xmlns:xlink="http://www.w3.org/1999/xlink" content-type="dwc:institutional_code" xlink:type="simple">ZISP</named-content>); 1 female, Primorskiy Territory, 30 km SE Ussuriysk, Ussuriysk Nature Reserve forest, 10–11.vi.1993, S. Belokobylskij coll. (<named-content xmlns:xlink="http://www.w3.org/1999/xlink" content-type="dwc:institutional_code" xlink:type="simple">ZISP</named-content>); 1 female, Sakhalin Island, Yuzhno-Sakhalinsk environs, Chekhov Mountain, 900 m, 28.vii.1988, A. Kotenko coll. (<named-content xmlns:xlink="http://www.w3.org/1999/xlink" content-type="dwc:institutional_code" xlink:type="simple">ZISP</named-content>). <bold>Georgia</bold>: 1 female, Kazbegi, 2300 m, meadow, 16.viii.1982, M. Gurasashvili coll. (<named-content xmlns:xlink="http://www.w3.org/1999/xlink" content-type="dwc:institutional_code" xlink:type="simple">ZISP</named-content>); for material in <named-content xmlns:xlink="http://www.w3.org/1999/xlink" content-type="dwc:institutional_code" xlink:type="simple">RMNH</named-content> from the Netherlands, Germany and Bulgaria, see <xref ref-type="bibr" rid="B1">van Achterberg (1983)</xref>.</p></tp:treatment-sec><tp:treatment-sec sec-type="Description"><title>Description.</title><p>Female.</p><p>Head entirely smooth; in dorsal view 2.0 times as wide as median length, 1.5 times as wide as mesoscutum, with not convex rounded temples behind eye. Eye in lateral view 1.3 times as high as wide and 1.15 times as wide as temple medially. POL about as long as OD; OOL 3.0 times OD. Face rugulose medially, with scattered setae, with distinct and complete middle prominence, 2.0 times as wide as high; inner margins of eyes subparallel. Clypeus slightly curved ventrally, 3.0 times as wide as high. Mandible broadened towards subapex, 1.2 times as long as its maximum width, rugose. Upper tooth of mandible broadened sideward, distinctly longer than lower tooth; middle tooth wide basally and narrowed towards apex, pointed apically; lower tooth rounded apically. Antenna rather slender, 45-segmented. Scape 1.25 times as long as pedicel. First flagellar segment 3.3 times as long as its apical width; second segment 3.8 times as long as its maximum width, 1.1 times as long as first segment. Third flagellar segment 3.5 times as long as its maximum width. Penultimate segment about 2.0 times and apical segment 3.3 times as long as their maximum widths, respectively.</p><p>Mesosoma 1.4 times as long as high (lateral view). Mesoscutum entirely smooth, with dense setae along notauli and scattered setae laterally, as long as its maximum width. Notauli present in anterior half and absent in posterior half, crenulate. Mesoscutal pit present, short, elongate. Scutellar sulcus finely and sparsely rugulose, with distinct median carina but without lateral carinae. Sides of pronotum mainly smooth. Precoxal suture rather wide and rugulose, reaching anterior margin of mesopleuron, but absent posteriorly. Posterior mesopleural furrow completely crenulate. Propodeum completely rugose-reticulate. Propodeal spiracle small.</p><p>Wings. Length of fore wing 2.6 times its maximum width. Pterostigma cuneate. Marginal cell just not reaching apex of wing, 3.2 times as long as its maximum width. Vein 3-SR 1.3 times as long as vein 2-SR. Vein SR1 2.2 times as long as veins 3-SR. Second submarginal cell 3.6 times as long as its maximum width. Vein cu-a distinctly postfurcal. Subdiscal cell closed, 2.5 times as long as its maximum width. Hind wing 4.3 times as long as its maximum width.</p><p>Legs. Hind femur about 5.0 times as long as its maximum width. Hind tibia slightly widened towards apex, about 10.0 times as long as its maximum subapical width, 0.9 times as long as hind tarsus. First segment of hind tarsus 2.0 times as long as second segment.</p><p>Metasoma depressed dorso-ventrally. First tergite completely rugose-reticulate with median carina, hardly widened towards apex (subparallel), 1.6 times as long as its <!--PageBreak-->apical width. Second metasomal tergite smooth. Ovipositor sheath 0.3 times as long as first tergite, 0.2 times as long as hind femur.</p><p>Colour. Body brown to dark reddish brown. Second metasomal tergite reddish brown, paler than first and apical tergites. Legs yellowish brown, hind tibia apically and most part of hind tarsus distinctly infuscate. Wings almost hyaline. Pterostigma brown.</p><p>Body length 3.4 mm; fore wing length 3.9 mm.</p><p>Variation. Body length 3.1–4.2 mm; fore wing length 3.5–4.3 mm. Antenna 43–49-segmented. First flagellar segment 3.0–3.4 times as long as its apical width; second segment 3.7–4.2 times as long as its maximum width, 1.10–1.15 times as long as first segment. Third flagellar segment 3.5–4.0 times as long as its maximum width. Marginal cell of fore wing 2.8–3.1 times as long as its maximum width. Vein 3-SR 1.1–1.3 times as long as vein 2-SR. Vein SR1 2.2–2.6 times as long as vein 3-SR. Second submarginal cell 3.0–3.5 times as long as its maximum width. Subdiscal cell 2.1–3.0 times as long as its maximum width. Hind femur 4.7–5.0 times as long as its maximum width. First tergite 1.3–1.6 times as long as its apical width. Ovipositor sheath 0.3–0.6 times as long as first tergite, 0.2–0.4 times as long as hind femur.</p><p>Male. Body length 3.2–4.0 mm; fore wing length 3.6–4.6 mm. Mandible often brown to dark brown. Veins of fore wing more or less widened; pterostigma distinctly thickened and completely black or dark brown. Hind femur 5.0 times as long as its maximum width. First metasomal tergite narrow, 1.6–1.9 times as long as its apical width.</p><fig id="F4" position="float" orientation="portrait"><label>Figure 4.</label><caption><p>
          <italic><tp:taxon-name><tp:taxon-name-part taxon-name-part-type="genus">Adelurola</tp:taxon-name-part> <tp:taxon-name-part taxon-name-part-type="species">florimela</tp:taxon-name-part></tp:taxon-name></italic> (Haliday) (female). <bold>A</bold> Habitus, lateral view <bold>B</bold> Head (lateral view) and mandible <bold>C</bold> Face, front view <bold>D</bold> Mesosoma, lateral view <bold>E</bold> Metasoma and ovipositor, lateral view <bold>F</bold> First metasomal tergite <bold>G</bold> Fore and hind wings.</p></caption><graphic xmlns:xlink="http://www.w3.org/1999/xlink" xlink:href="zookeys-566-013-g004.jpg" position="float" orientation="portrait" xlink:type="simple" id="oo_78472.jpg"/></fig></tp:treatment-sec><tp:treatment-sec sec-type="Diagnosis"><title>Diagnosis.</title><p>
            <italic><tp:taxon-name><tp:taxon-name-part taxon-name-part-type="genus">Adelurola</tp:taxon-name-part> <tp:taxon-name-part taxon-name-part-type="species">florimela</tp:taxon-name-part></tp:taxon-name></italic> (Haliday, 1838) differs from <italic><tp:taxon-name><tp:taxon-name-part taxon-name-part-type="genus">Adelurola</tp:taxon-name-part> <tp:taxon-name-part taxon-name-part-type="species">amplidens</tp:taxon-name-part></tp:taxon-name></italic> (Fischer, 1966), <italic><tp:taxon-name><tp:taxon-name-part taxon-name-part-type="genus">Adelurola</tp:taxon-name-part> <tp:taxon-name-part taxon-name-part-type="species">asiatica</tp:taxon-name-part></tp:taxon-name></italic> Telenga, 1935 and <italic><tp:taxon-name><tp:taxon-name-part taxon-name-part-type="genus">Adelurola</tp:taxon-name-part> <tp:taxon-name-part taxon-name-part-type="species">kamtshatica</tp:taxon-name-part></tp:taxon-name></italic> Belokobylskij, 1998 by the features listed in the diagnoses of each of these species, as listed above.</p></tp:treatment-sec><tp:treatment-sec sec-type="Hosts"><title>Hosts.</title><p>
            <italic><tp:taxon-name><tp:taxon-name-part taxon-name-part-type="genus">Acidia</tp:taxon-name-part> <tp:taxon-name-part taxon-name-part-type="species">cognata</tp:taxon-name-part></tp:taxon-name></italic> (Wiedemann, 1817) (<tp:taxon-name><tp:taxon-name-part taxon-name-part-type="family">Tephritidae</tp:taxon-name-part></tp:taxon-name>), <italic><tp:taxon-name><tp:taxon-name-part taxon-name-part-type="genus">Pegomya</tp:taxon-name-part> <tp:taxon-name-part taxon-name-part-type="species">hyoscyami</tp:taxon-name-part></tp:taxon-name></italic> (Panzer, 1809), <italic><tp:taxon-name><tp:taxon-name-part taxon-name-part-type="genus">Pegomya</tp:taxon-name-part> <tp:taxon-name-part taxon-name-part-type="species">nigritarsis</tp:taxon-name-part></tp:taxon-name></italic> (Zetterstedt, 1838) and <italic><tp:taxon-name><tp:taxon-name-part taxon-name-part-type="genus">Pegomya</tp:taxon-name-part> <tp:taxon-name-part taxon-name-part-type="species">solennis</tp:taxon-name-part></tp:taxon-name></italic> (Meigen, 1826) (<tp:taxon-name><tp:taxon-name-part taxon-name-part-type="family">Anthomyiidae</tp:taxon-name-part></tp:taxon-name>) (<xref ref-type="bibr" rid="B1">van Achterberg 1983</xref>; <xref ref-type="bibr" rid="B5">Belokobylskij 1998</xref>; <xref ref-type="bibr" rid="B31">Yu et al. 2012</xref>).</p></tp:treatment-sec><tp:treatment-sec sec-type="Distribution"><title>Distribution.</title><p>Austria, former Czechoslovakia, Finland, Georgia, Germany, Hungary, Ireland, Italy, Japan, Latvia, Lithuania, Netherlands, Poland, Russia, Slovenia, Spain, Sweden, Switzerland, United Kingdom, former Yugoslavia.</p></tp:treatment-sec><ref-list><ref id="B14"><mixed-citation xmlns:xlink="http://www.w3.org/1999/xlink" xlink:type="simple">
          <person-group><name name-style="western"><surname>Haliday</surname><given-names>AH</given-names></name></person-group> (<year>1838</year>) <article-title>Essay on parasitic <tp:taxon-name><tp:taxon-name-part taxon-name-part-type="order">Hymenoptera</tp:taxon-name-part></tp:taxon-name>.</article-title> <source>Entomological Magazine</source> <volume>5</volume>(<issue>3</issue>): <fpage>209</fpage>–<lpage>249</lpage>.</mixed-citation></ref><ref id="B15"><mixed-citation xmlns:xlink="http://www.w3.org/1999/xlink" xlink:type="simple">
          <person-group><name name-style="western"><surname>Haliday</surname><given-names>AH</given-names></name></person-group> (<year>1839</year>) <source><tp:taxon-name><tp:taxon-name-part taxon-name-part-type="order">Hymenoptera</tp:taxon-name-part></tp:taxon-name> Brittanica: <italic><tp:taxon-name><tp:taxon-name-part taxon-name-part-type="genus">Alysia</tp:taxon-name-part></tp:taxon-name></italic>.</source> <publisher-name>Ballerie</publisher-name>, <publisher-loc>London</publisher-loc>, <size units="page">28 pp</size>.</mixed-citation></ref><ref id="B13"><mixed-citation xmlns:xlink="http://www.w3.org/1999/xlink" xlink:type="simple">
          <person-group><name name-style="western"><surname>Foerster</surname><given-names>A</given-names></name></person-group> (<year>1863</year>) <article-title>Synopsis der Familien und Gattungen der Braconiden.</article-title> <source>Verhandlungen des Naturhistorischen Vereins der Preussischen Rheinlande und Westfalens</source> <volume>19</volume>: <fpage>225</fpage>–<lpage>288</lpage>.</mixed-citation></ref><ref id="B19"><mixed-citation xmlns:xlink="http://www.w3.org/1999/xlink" xlink:type="simple">
          <person-group><name name-style="western"><surname>Marshall</surname><given-names>TA</given-names></name></person-group> (<year>1894</year>) <article-title>A monograph of the British <tp:taxon-name><tp:taxon-name-part taxon-name-part-type="family">Braconidae</tp:taxon-name-part></tp:taxon-name> Part V.</article-title> <source>Transactions of the Royal Entomological Society of London</source> <volume>1894</volume>: <fpage>497</fpage>–<lpage>534</lpage>. doi: <ext-link xlink:type="simple" ext-link-type="doi" xlink:href="10.1111/j.1365-2311.1894.tb02098.x">10.1111/j.1365-2311.1894.tb02098.x</ext-link></mixed-citation></ref><ref id="B9"><mixed-citation xmlns:xlink="http://www.w3.org/1999/xlink" xlink:type="simple">
          <person-group><name name-style="western"><surname>Dalla Torre</surname><given-names>CG de</given-names></name></person-group> (<year>1901</year>) <article-title>Catalogus Hymenopterorum hucusque descriptorum systematicus et synonymicus. Vol. III: <tp:taxon-name><tp:taxon-name-part taxon-name-part-type="family">Trigonalidae</tp:taxon-name-part></tp:taxon-name>, <tp:taxon-name><tp:taxon-name-part taxon-name-part-type="family">Megalyridae</tp:taxon-name-part></tp:taxon-name>, <tp:taxon-name><tp:taxon-name-part taxon-name-part-type="family">Stephanidae</tp:taxon-name-part></tp:taxon-name>, <tp:taxon-name><tp:taxon-name-part taxon-name-part-type="family">Ichneumonidae</tp:taxon-name-part></tp:taxon-name>, <tp:taxon-name><tp:taxon-name-part taxon-name-part-type="family">Agriotypidae</tp:taxon-name-part></tp:taxon-name>, <tp:taxon-name><tp:taxon-name-part taxon-name-part-type="family">Evaniidae</tp:taxon-name-part></tp:taxon-name>, <tp:taxon-name><tp:taxon-name-part taxon-name-part-type="family">Pelecinidae</tp:taxon-name-part></tp:taxon-name>.</article-title> <source>Guilelmi Engelmann</source> <volume>1901</volume>: <fpage>1</fpage>–<lpage>544</lpage>.</mixed-citation></ref><ref id="B18"><mixed-citation xmlns:xlink="http://www.w3.org/1999/xlink" xlink:type="simple">
          <person-group><name name-style="western"><surname>Lyle</surname><given-names>GT</given-names></name></person-group> (<year>1933</year>) <article-title>A catalogue of British <tp:taxon-name><tp:taxon-name-part taxon-name-part-type="family">Braconidae</tp:taxon-name-part></tp:taxon-name>.</article-title> <source>Transactions of the Royal Entomological Society of London</source> <volume>81</volume>: <fpage>67</fpage>–<lpage>74</lpage>. doi: <ext-link xlink:type="simple" ext-link-type="doi" xlink:href="10.1111/j.1365-2311.1933.tb00399.x">10.1111/j.1365-2311.1933.tb00399.x</ext-link></mixed-citation></ref><ref id="B21"><mixed-citation xmlns:xlink="http://www.w3.org/1999/xlink" xlink:type="simple">
          <person-group><name name-style="western"><surname>Morley</surname><given-names>C</given-names></name></person-group> (<year>1933</year>) <article-title>Notes on <tp:taxon-name><tp:taxon-name-part taxon-name-part-type="family">Braconidae</tp:taxon-name-part></tp:taxon-name> XIV: Alysiides.</article-title> <source>Entomologist</source> <volume>66</volume>: <fpage>183</fpage>–<lpage>185</lpage>.</mixed-citation></ref><ref id="B24"><mixed-citation xmlns:xlink="http://www.w3.org/1999/xlink" xlink:type="simple">
          <person-group><name name-style="western"><surname>Stelfox</surname><given-names>AW</given-names></name></person-group> (<year>1941</year>) <article-title>Descriptions of five new species of <tp:taxon-name><tp:taxon-name-part taxon-name-part-type="family">Alysiidae</tp:taxon-name-part></tp:taxon-name> (<tp:taxon-name><tp:taxon-name-part taxon-name-part-type="order">Hymenoptera</tp:taxon-name-part></tp:taxon-name>) and notes on some others.</article-title> <source>Proceedings of the Royal Irish Academy</source> <volume>47</volume>(<issue>B</issue>): <fpage>1</fpage>–<lpage>16</lpage>.</mixed-citation></ref><ref id="B27"><mixed-citation xmlns:xlink="http://www.w3.org/1999/xlink" xlink:type="simple">
          <person-group><name name-style="western"><surname>Thomson</surname><given-names>CG</given-names></name></person-group> (<year>1895</year>) <article-title>LII. Bidrag till Braconidernas Kannedom.</article-title> <source>Opuscula Entomologica</source> <volume>20</volume>: <fpage>2141</fpage>–<lpage>2339</lpage>.</mixed-citation></ref><ref id="B16"><mixed-citation xmlns:xlink="http://www.w3.org/1999/xlink" xlink:type="simple">
          <person-group><name name-style="western"><surname>Kloet</surname><given-names>GS</given-names></name><name name-style="western"><surname>Hincks</surname><given-names>WD</given-names></name></person-group> (<year>1945</year>) <source>A check list of British insects.</source> <publisher-name>Kloet &amp; Hincks</publisher-name>, <publisher-loc>Stockport</publisher-loc>, <size units="page">483 pp</size>.</mixed-citation></ref><ref id="B17"><mixed-citation xmlns:xlink="http://www.w3.org/1999/xlink" xlink:type="simple">
          <person-group><name name-style="western"><surname>Königsmann</surname><given-names>E</given-names></name></person-group> (<year>1959</year>) <article-title>Revision der paläarktischen Arten der Gattung <italic><tp:taxon-name><tp:taxon-name-part taxon-name-part-type="genus">Dapsilarthra</tp:taxon-name-part></tp:taxon-name></italic>. 1. Beitrag zur systematischen Bearbeitung der <tp:taxon-name><tp:taxon-name-part taxon-name-part-type="subfamily">Alysiinae</tp:taxon-name-part></tp:taxon-name> (<tp:taxon-name><tp:taxon-name-part taxon-name-part-type="order">Hymenoptera</tp:taxon-name-part></tp:taxon-name>: <tp:taxon-name><tp:taxon-name-part taxon-name-part-type="family">Braconidae</tp:taxon-name-part></tp:taxon-name>).</article-title> <source>Beitrage zur Entomologie</source> <volume>9</volume>(<issue>5-6</issue>): <fpage>580</fpage>–<lpage>608</lpage>.</mixed-citation></ref><ref id="B11"><mixed-citation xmlns:xlink="http://www.w3.org/1999/xlink" xlink:type="simple">
          <person-group><name name-style="western"><surname>Fischer</surname><given-names>M</given-names></name></person-group> (<year>1970</year>) <article-title>Die <tp:taxon-name><tp:taxon-name-part taxon-name-part-type="tribe">Alysiini</tp:taxon-name-part></tp:taxon-name> der Steiermark (<tp:taxon-name><tp:taxon-name-part taxon-name-part-type="order">Hymenoptera</tp:taxon-name-part></tp:taxon-name>, <tp:taxon-name><tp:taxon-name-part taxon-name-part-type="family">Braconidae</tp:taxon-name-part></tp:taxon-name>).</article-title> <source>Mitteilungen der Abteilung für Zoologie am Landesmuseum Joanneum</source> <volume>34</volume>: <fpage>1</fpage>–<lpage>44</lpage>.</mixed-citation></ref><ref id="B23"><mixed-citation xmlns:xlink="http://www.w3.org/1999/xlink" xlink:type="simple">
          <person-group><name name-style="western"><surname>Shenefelt</surname><given-names>RD</given-names></name></person-group> (<year>1974</year>) <article-title><tp:taxon-name><tp:taxon-name-part taxon-name-part-type="family">Braconidae</tp:taxon-name-part></tp:taxon-name> 7. <tp:taxon-name><tp:taxon-name-part taxon-name-part-type="subfamily">Alysiinae</tp:taxon-name-part></tp:taxon-name>. Hymenopterum Catalogus.</article-title> <source>Pars</source> <volume>11</volume>: <fpage>937</fpage>–<lpage>1113</lpage>.</mixed-citation></ref><ref id="B3"><mixed-citation xmlns:xlink="http://www.w3.org/1999/xlink" xlink:type="simple">
          <person-group><name name-style="western"><surname>Achterberg</surname><given-names>C van</given-names></name></person-group> (<year>1997</year>) <article-title>Revision of the Haliday collection of <tp:taxon-name><tp:taxon-name-part taxon-name-part-type="family">Braconidae</tp:taxon-name-part></tp:taxon-name> (<tp:taxon-name><tp:taxon-name-part taxon-name-part-type="order">Hymenoptera</tp:taxon-name-part></tp:taxon-name>).</article-title> <source>Zoologische Verhandelingen Leiden</source> <volume>314</volume>: <fpage>1</fpage>–<lpage>115</lpage>.</mixed-citation></ref><ref id="B30"><mixed-citation xmlns:xlink="http://www.w3.org/1999/xlink" xlink:type="simple">
          <person-group><name name-style="western"><surname>Wharton</surname><given-names>RA</given-names></name><name name-style="western"><surname>Yoder</surname><given-names>MJ</given-names></name><name name-style="western"><surname>Gillespie</surname><given-names>JJ</given-names></name><name name-style="western"><surname>Patton</surname><given-names>JC</given-names></name><name name-style="western"><surname>Honeycutt</surname><given-names>RL</given-names></name></person-group> (<year>2006</year>) <article-title>Relationships of <italic><tp:taxon-name><tp:taxon-name-part taxon-name-part-type="genus">Exodontiella</tp:taxon-name-part></tp:taxon-name></italic>, a non-alysiine, exodont member of the family <tp:taxon-name><tp:taxon-name-part taxon-name-part-type="family">Braconidae</tp:taxon-name-part></tp:taxon-name> (<tp:taxon-name><tp:taxon-name-part taxon-name-part-type="class">Insecta</tp:taxon-name-part></tp:taxon-name>, <tp:taxon-name><tp:taxon-name-part taxon-name-part-type="order">Hymenoptera</tp:taxon-name-part></tp:taxon-name>).</article-title> <source>Zoologica Scripta</source> <volume>35</volume>(<issue>4</issue>): <fpage>323</fpage>–<lpage>340</lpage>. doi: <ext-link xlink:type="simple" ext-link-type="doi" xlink:href="10.1111/j.1463-6409.2006.00236.x">10.1111/j.1463-6409.2006.00236.x</ext-link></mixed-citation></ref><ref id="B1"><mixed-citation xmlns:xlink="http://www.w3.org/1999/xlink" xlink:type="simple">
          <person-group><name name-style="western"><surname>Achterberg</surname><given-names>C van</given-names></name></person-group> (<year>1983</year>) <article-title>Revisionary notes on the genera <italic><tp:taxon-name><tp:taxon-name-part taxon-name-part-type="genus">Dapsilarthra</tp:taxon-name-part></tp:taxon-name></italic> auct. and <italic><tp:taxon-name><tp:taxon-name-part taxon-name-part-type="genus">Mesocrina</tp:taxon-name-part></tp:taxon-name></italic> Foerster (<tp:taxon-name><tp:taxon-name-part taxon-name-part-type="order">Hymenoptera</tp:taxon-name-part></tp:taxon-name>, <tp:taxon-name><tp:taxon-name-part taxon-name-part-type="family">Braconidae</tp:taxon-name-part></tp:taxon-name>, <tp:taxon-name><tp:taxon-name-part taxon-name-part-type="subfamily">Alysiinae</tp:taxon-name-part></tp:taxon-name>).</article-title> <source>Tijdschrift voor Entomologie</source> <volume>126</volume>: <fpage>1</fpage>–<lpage>24</lpage>.</mixed-citation></ref><ref id="B28"><mixed-citation xmlns:xlink="http://www.w3.org/1999/xlink" xlink:type="simple">
          <person-group><name name-style="western"><surname>Tobias</surname><given-names>VI</given-names></name></person-group> (<year>1986</year>) <chapter-title>Subfam. <tp:taxon-name><tp:taxon-name-part taxon-name-part-type="subfamily">Alysiinae</tp:taxon-name-part></tp:taxon-name>.</chapter-title> In: <person-group><name name-style="western"><surname>Medvedev</surname><given-names>GS</given-names></name></person-group> (<role>Ed.</role>) <source>Opredelitel nasekomykh Evropeiskoi chasti SSSR</source> [<trans-source xml:lang="en">Key to insects of the European part of the USSR</trans-source>] <volume>3</volume>(<issue>5</issue>). <publisher-name>Nauka</publisher-name>, <publisher-loc>Leningrad</publisher-loc>, <fpage>100</fpage>–<lpage>231</lpage>. <comment>[In Russian]</comment></mixed-citation></ref><ref id="B5"><mixed-citation xmlns:xlink="http://www.w3.org/1999/xlink" xlink:type="simple">
          <person-group><name name-style="western"><surname>Belokobylskij</surname><given-names>SA</given-names></name></person-group> (<year>1998</year>) <chapter-title>9. <tp:taxon-name><tp:taxon-name-part taxon-name-part-type="subfamily">Alysiinae</tp:taxon-name-part></tp:taxon-name> (<tp:taxon-name><tp:taxon-name-part taxon-name-part-type="tribe">Alysiini</tp:taxon-name-part></tp:taxon-name>).</chapter-title> In: <person-group><name name-style="western"><surname>Ler</surname><given-names>PA</given-names></name></person-group>. <source>Key to the insects of Russian Far East. Vol. 4. <tp:taxon-name><tp:taxon-name-part taxon-name-part-type="order">Neuropteroidea</tp:taxon-name-part></tp:taxon-name>, <tp:taxon-name><tp:taxon-name-part taxon-name-part-type="order">Mecoptera</tp:taxon-name-part></tp:taxon-name>, <tp:taxon-name><tp:taxon-name-part taxon-name-part-type="order">Hymenoptera</tp:taxon-name-part></tp:taxon-name>. Pt 3</source>. <publisher-name>Dal’nauka</publisher-name>, <publisher-loc>Vladivostok</publisher-loc>, <fpage>162</fpage>–<lpage>298</lpage>. <comment>[In Russian]</comment></mixed-citation></ref><ref id="B6"><mixed-citation xmlns:xlink="http://www.w3.org/1999/xlink" xlink:type="simple">
          <person-group><name name-style="western"><surname>Belokobylskij</surname><given-names>SA</given-names></name><name name-style="western"><surname>Taeger</surname><given-names>A</given-names></name><name name-style="western"><surname>Achterberg</surname><given-names>van C</given-names></name><name name-style="western"><surname>Haeselbarth</surname><given-names>E</given-names></name><name name-style="western"><surname>Riedel</surname><given-names>M</given-names></name></person-group> (<year>2003</year>) <article-title>Checklist of the <tp:taxon-name><tp:taxon-name-part taxon-name-part-type="family">Braconidae</tp:taxon-name-part></tp:taxon-name> (<tp:taxon-name><tp:taxon-name-part taxon-name-part-type="order">Hymenoptera</tp:taxon-name-part></tp:taxon-name>) of Germany.</article-title> <source>Beiträge fur Entomologie</source> <volume>53</volume>(<issue>2</issue>): <fpage>341</fpage>–<lpage>435</lpage>.</mixed-citation></ref><ref id="B31"><mixed-citation xmlns:xlink="http://www.w3.org/1999/xlink" xlink:type="simple">
          <person-group><name name-style="western"><surname>Yu</surname><given-names>DS</given-names></name><name name-style="western"><surname>Achterberg</surname><given-names>C van</given-names></name><name name-style="western"><surname>Horstmann</surname><given-names>K</given-names></name></person-group> (<year>2012</year>) <source>Taxapad 2012, <tp:taxon-name><tp:taxon-name-part taxon-name-part-type="superfamily">Ichneumonoidea</tp:taxon-name-part></tp:taxon-name> 2011. Database on flash-drive</source>. <publisher-loc>Ottawa, Ontario, Canada</publisher-loc>.</mixed-citation></ref><ref id="B7"><mixed-citation xmlns:xlink="http://www.w3.org/1999/xlink" xlink:type="simple">
          <person-group><name name-style="western"><surname>Broad</surname><given-names>GR</given-names></name><name name-style="western"><surname>Shaw</surname><given-names>MR</given-names></name><name name-style="western"><surname>Godfray</surname><given-names>HCJ</given-names></name></person-group> (<year>2012</year>) <source>Checklist of British and Irish <tp:taxon-name><tp:taxon-name-part taxon-name-part-type="family">Braconidae</tp:taxon-name-part></tp:taxon-name> (<tp:taxon-name><tp:taxon-name-part taxon-name-part-type="order">Hymenoptera</tp:taxon-name-part></tp:taxon-name>)</source>. <ext-link xlink:type="simple" ext-link-type="uri" xlink:href="http://www.nhm.ac.uk/resources-rx/files/braconidae-checklist-for-web-34139.pdf">http://www.nhm.ac.uk/resources-rx/files/braconidae-checklist-for-web-34139.pdf</ext-link> [<date-in-citation content-type="access-date">accessed 17 September 2014</date-in-citation>]</mixed-citation></ref><ref id="B22"><mixed-citation xmlns:xlink="http://www.w3.org/1999/xlink" xlink:type="simple">
          <person-group><name name-style="western"><surname>Riedel</surname><given-names>M</given-names></name><name name-style="western"><surname>Hansen</surname><given-names>LO</given-names></name></person-group> (<year>2014</year>) <article-title><tp:taxon-name><tp:taxon-name-part taxon-name-part-type="family">Braconidae</tp:taxon-name-part></tp:taxon-name> (<tp:taxon-name><tp:taxon-name-part taxon-name-part-type="order">Hymenoptera</tp:taxon-name-part></tp:taxon-name>) of Norway, Part II.</article-title> <source>Norwegian Journal of Entomology</source> <volume>61</volume>: <fpage>147</fpage>–<lpage>159</lpage>.</mixed-citation></ref><ref id="B20"><mixed-citation xmlns:xlink="http://www.w3.org/1999/xlink" xlink:type="simple">
          <person-group><name name-style="western"><surname>Marshall</surname><given-names>TA</given-names></name></person-group> (<year>1898</year>) <article-title>Description de Braconides.</article-title> <source>Bulletin du Museum National d’Histoire Naturelle,</source> <volume>4</volume>: <fpage>369</fpage>–<lpage>371</lpage>.</mixed-citation></ref><ref id="B12"><mixed-citation xmlns:xlink="http://www.w3.org/1999/xlink" xlink:type="simple">
          <person-group><name name-style="western"><surname>Fischer</surname><given-names>M</given-names></name></person-group> (<year>1971</year>) <article-title>Untersuchungen über die europäischen <tp:taxon-name><tp:taxon-name-part taxon-name-part-type="tribe">Alysiini</tp:taxon-name-part></tp:taxon-name> mit besonderer Berücksichtigung der Fauna Niederösterreichs (<tp:taxon-name><tp:taxon-name-part taxon-name-part-type="order">Hymenoptera</tp:taxon-name-part></tp:taxon-name>, <tp:taxon-name><tp:taxon-name-part taxon-name-part-type="family">Braconidae</tp:taxon-name-part></tp:taxon-name>).</article-title> <source>Polskie Pismo Entomologiczne</source> <volume>41</volume>(<issue>1</issue>): <fpage>19</fpage>–<lpage>160</lpage>.</mixed-citation></ref></ref-list></tp:taxon-treatment>
