# Supplementary material for: Review of species of the genus Adelurola Strand, 1928, with a key to species (Hymenoptera, Braconidae, Alysiinae)
Source: Zookeys. 2016 Feb 18;(566):13–30. doi: 10.3897/zookeys.566.6684 (PMC4797203; doi:10.3897/zookeys.566.6684)
Supplement: XML Treatment for Adelurola kamtshatica [file zookeys.566.6684-treatment5.xml]

<!DOCTYPE tp:taxon-treatment
  PUBLIC "-//TaxonX//DTD Taxonomic Treatment Publishing DTD v0 20100105//EN" "tax-treatment-NSO.dtd">
<tp:taxon-treatment xmlns:tp="http://www.plazi.org/taxpub"><tp:treatment-meta><kwd-group><label>Taxon classification</label><kwd><named-content content-type="kingdom">Animalia</named-content></kwd><kwd><named-content content-type="order">Hymenoptera</named-content></kwd><kwd><named-content content-type="family">Braconidae</named-content></kwd></kwd-group><mixed-citation publication-type="journal"><person-group><name><surname>Peris-Felipo</surname><given-names>Francisco Javier</given-names></name><name><surname>Yari</surname><given-names>Zahra</given-names></name><name><surname>van Achterberg</surname><given-names>Cornelis</given-names></name><name><surname>Ehsan Rakhshani</surname><given-names/></name><name><surname>Belokobylskij</surname><given-names>Sergey A.</given-names></name></person-group><article-title>Review of species of the genus <italic><tp:taxon-name><tp:taxon-name-part taxon-name-part-type="genus">Adelurola</tp:taxon-name-part></tp:taxon-name></italic> Strand, 1928, with a key to species (<tp:taxon-name><tp:taxon-name-part taxon-name-part-type="order">Hymenoptera</tp:taxon-name-part></tp:taxon-name>, <tp:taxon-name><tp:taxon-name-part taxon-name-part-type="family">Braconidae</tp:taxon-name-part></tp:taxon-name>, <tp:taxon-name><tp:taxon-name-part taxon-name-part-type="subfamily">Alysiinae</tp:taxon-name-part></tp:taxon-name>)</article-title><source>Zookeys</source><day>18</day><month>2</month><year>2016</year><volume>2016</volume><issue>566</issue><fpage>13</fpage><lpage>30</lpage><pub-id pub-id-type="doi">10.3897/zookeys.566.6684</pub-id></mixed-citation></tp:treatment-meta><tp:nomenclature><tp:taxon-name>
            <tp:taxon-name-part taxon-name-part-type="genus">Adelurola</tp:taxon-name-part>
            <tp:taxon-name-part taxon-name-part-type="species">kamtshatica</tp:taxon-name-part>
          </tp:taxon-name><tp:taxon-authority>Belokobylskij, 1998</tp:taxon-authority><xref ref-type="fig" rid="F5">Fig. 5</xref><!--PageBreak--><!--PageBreak--><tp:nomenclature-citation-list><tp:nomenclature-citation><tp:taxon-name><tp:taxon-name-part taxon-name-part-type="genus">Adelurola</tp:taxon-name-part> <tp:taxon-name-part taxon-name-part-type="species">kamtshatica</tp:taxon-name-part></tp:taxon-name><comment><xref ref-type="bibr" rid="B5">Belokobylskij 1998</xref>: 285; <xref ref-type="bibr" rid="B31">Yu et al. 2012</xref>.</comment></tp:nomenclature-citation></tp:nomenclature-citation-list></tp:nomenclature><tp:treatment-sec sec-type="type material"><title>Type material.</title><p>Holotype: female, Kamchatka, saddle of Avacha and Koryaka Volcanoes, 1000 m, mountain tundra, 27.vii.1985, S. Belokobylskij coll. (<named-content xmlns:xlink="http://www.w3.org/1999/xlink" content-type="dwc:institutional_code" xlink:type="simple">ZISP</named-content>); 1 female (paratype), same label, but 26.vii.1985 (<named-content xmlns:xlink="http://www.w3.org/1999/xlink" content-type="dwc:institutional_code" xlink:type="simple">ZISP</named-content>).</p></tp:treatment-sec><tp:treatment-sec sec-type="Description"><title>Description.</title><p>Female.</p><p>Head entirely smooth; in dorsal view 2.0 times as wide as median length, 1.5 times as wide as mesoscutum, with rounded temples behind eye. Eye in lateral view 1.2 times as high as wide and 0.9 times as wide as temple medially. POL as long <!--PageBreak--><!--PageBreak-->as OD; OOL 4.3 times OD. Face faintly rugulose-striate, with rather dense setae, with complete middle prominence, 2.4 times as wide as high; inner margins of eyes subparallel. Clypeus distinctly curved ventrally, 2.0 times as wide as high. Mandible not strongly broadened towards subapex,1.3 times as long as its maximum width, rugose. Upper tooth of mandible broadened sideward, distinctly longer than lower tooth; middle tooth wide basally and strongly narrowed towards apex, pointed apically; lower tooth rounded apically. Antenna slender, 45-segmented. Scape 1.9 times as long as pedicel. First flagellar segment 2.8 times as long as its apical width; second segment 3.6 times as long as its maximum width, 1.25 times as long as first segment. Third flagellar segment 3.1 times as long as its maximum width. Penultimate segment 2.4 times and apical segment 3.0 times as long as their maximum widths, respectively.</p><p>Mesosoma 1.4 times as long as high (lateral view). Mesoscutum smooth, its upper part with dense setae latero-anteriorly, 1.1 times as long as maximum width. Notauli absent in posterior half. Mesoscutal pit present, elongate. Scutellar sulcus smooth, without median and lateral carinae. Sides of pronotum mainly smooth. Precoxal suture present, not reaching anterior and posterior margins of mesopleuron, slightly crenulate. Posterior mesopleural furrow completely and shortly crenulate. Propodeum completely rugose-reticulate, with numerous scattered setae. Propodeal spiracle small.</p><p>Wings. Length of fore wing 2.2 times its maximum width. Pterostigma cuneate. Marginal cell reaching just before apex of wing, 3.5 times as long as its maximum width. Vein 3-SR 1.3 times as long as vein 2-SR. Vein SR1 2.6 times as long as vein 3-SR. Second submarginal cell 3.1 times as long as its maximum width. Vein cu-a postfurcal. Subdiscal cell closed, 2.6 times as long as its maximum width. Hind wing 4.3 times as long as its maximum width.</p><p>Legs. Hind femur 4.7 times as long as its maximum width. Hind tibia slightly widened towards apex, about 10.0 times as long as its maximum subapical width, as long as hind tarsus. First segment of hind tarsus 1.9 times as long as second segment.</p><p>Metasoma compressed laterally. First tergite slightly rugose-reticulate in apical half, with several striae, with median carinae, not widened towards apex (parallel subparallel), 1.6 times as long as its apical width. Second metasomal tergite smooth. Ovipositor sheath 0.7 times as long as first tergite, 0.4 times as long as hind femur.</p><p>Colour. Body dark brown dark reddish brown. Second and third metasomal tergites light reddish brown, apical tergites faintly pale. Legs yellowish brown, hind femur apically, hind tibia in apical half and most part of hind tarsus distinctly infuscate. Wings hyaline. Pterostigma brown basally and pale brown apically.</p><p>Body length 2.9 mm; fore wing length 3.5 mm.</p><p>Variation. Fore wing length 3.4 mm. Head in dorsal view 1.9 times as wide as median length POL 0.8 times as long as OD. Face about twice as wide as high. Clypeus 2.5 times as wide as high. Mesosoma 1.5 times as long as high (lateral view). Length of fore wing 2.4 times its maximum width. Vein 3-SR 1.4 times as long as vein 2-SR. Vein SR1 twice as long as veins 3-SR. Second submarginal cell 3.4 times as long as <!--PageBreak-->maximum width. Subdiscal cell 2.3 times as long as its maximum width. Hind femur 4.6 times as long as its maximum width. First tergite 1.5 times as long as its apical width. Ovipositor sheath 0.8 times as long as first tergite.</p><p>Male. Unknown.</p><fig id="F5" position="float" orientation="portrait"><label>Figure 5.</label><caption><p>
          <italic><tp:taxon-name><tp:taxon-name-part taxon-name-part-type="genus">Adelurola</tp:taxon-name-part> <tp:taxon-name-part taxon-name-part-type="species">kamtshatica</tp:taxon-name-part></tp:taxon-name></italic> Belokobylskij (female, paratype). <bold>A</bold> Habitus, lateral view <bold>B</bold> Head (lateral view) and mandible <bold>C</bold> Face in front view <bold>D</bold> Mesosoma, lateral view <bold>E</bold> Metasoma and ovipositor, lateral view <bold>F</bold> First metasomal tergite <bold>G</bold> Fore and hind wings.</p></caption><graphic xmlns:xlink="http://www.w3.org/1999/xlink" xlink:href="zookeys-566-013-g005.jpg" position="float" orientation="portrait" xlink:type="simple" id="oo_78473.jpg"/></fig></tp:treatment-sec><tp:treatment-sec sec-type="Diagnosis"><title>Diagnosis.</title><p>This species is similar to <italic><tp:taxon-name><tp:taxon-name-part taxon-name-part-type="genus">Adelurola</tp:taxon-name-part> <tp:taxon-name-part taxon-name-part-type="species">florimela</tp:taxon-name-part></tp:taxon-name></italic> (Haliday, 1838), but differs from it in having the scutellar sulcus smooth and without complete median carina (sculptured and with complete median carina in <italic><tp:taxon-name><tp:taxon-name-part taxon-name-part-type="genus">Adelurola</tp:taxon-name-part> <tp:taxon-name-part taxon-name-part-type="species">florimela</tp:taxon-name-part></tp:taxon-name></italic>), first flagellar segment shorter (longer in <italic><tp:taxon-name><tp:taxon-name-part taxon-name-part-type="genus">Adelurola</tp:taxon-name-part> <tp:taxon-name-part taxon-name-part-type="species">florimela</tp:taxon-name-part></tp:taxon-name></italic>), mandible slightly widened towards apex and its upper tooth smaller and less protruding upwards (distinctly widened and with large upper tooth in <italic><tp:taxon-name><tp:taxon-name-part taxon-name-part-type="genus">Adelurola</tp:taxon-name-part> <tp:taxon-name-part taxon-name-part-type="species">florimela</tp:taxon-name-part></tp:taxon-name></italic>), precoxal suture finely and narrow rugulose (distinctly and widely rugose in <italic><tp:taxon-name><tp:taxon-name-part taxon-name-part-type="genus">Adelurola</tp:taxon-name-part> <tp:taxon-name-part taxon-name-part-type="species">florimela</tp:taxon-name-part></tp:taxon-name></italic>), pterostigma paler, pale brown (darker, brown in <italic><tp:taxon-name><tp:taxon-name-part taxon-name-part-type="genus">Adelurola</tp:taxon-name-part> <tp:taxon-name-part taxon-name-part-type="species">florimela</tp:taxon-name-part></tp:taxon-name></italic>).</p></tp:treatment-sec><tp:treatment-sec sec-type="Distribution"><title>Distribution.</title><p>Russia (Far East).</p></tp:treatment-sec><ref-list><ref id="B5"><mixed-citation xmlns:xlink="http://www.w3.org/1999/xlink" xlink:type="simple">
          <person-group><name name-style="western"><surname>Belokobylskij</surname><given-names>SA</given-names></name></person-group> (<year>1998</year>) <chapter-title>9. <tp:taxon-name><tp:taxon-name-part taxon-name-part-type="subfamily">Alysiinae</tp:taxon-name-part></tp:taxon-name> (<tp:taxon-name><tp:taxon-name-part taxon-name-part-type="tribe">Alysiini</tp:taxon-name-part></tp:taxon-name>).</chapter-title> In: <person-group><name name-style="western"><surname>Ler</surname><given-names>PA</given-names></name></person-group>. <source>Key to the insects of Russian Far East. Vol. 4. <tp:taxon-name><tp:taxon-name-part taxon-name-part-type="order">Neuropteroidea</tp:taxon-name-part></tp:taxon-name>, <tp:taxon-name><tp:taxon-name-part taxon-name-part-type="order">Mecoptera</tp:taxon-name-part></tp:taxon-name>, <tp:taxon-name><tp:taxon-name-part taxon-name-part-type="order">Hymenoptera</tp:taxon-name-part></tp:taxon-name>. Pt 3</source>. <publisher-name>Dal’nauka</publisher-name>, <publisher-loc>Vladivostok</publisher-loc>, <fpage>162</fpage>–<lpage>298</lpage>. <comment>[In Russian]</comment></mixed-citation></ref><ref id="B31"><mixed-citation xmlns:xlink="http://www.w3.org/1999/xlink" xlink:type="simple">
          <person-group><name name-style="western"><surname>Yu</surname><given-names>DS</given-names></name><name name-style="western"><surname>Achterberg</surname><given-names>C van</given-names></name><name name-style="western"><surname>Horstmann</surname><given-names>K</given-names></name></person-group> (<year>2012</year>) <source>Taxapad 2012, <tp:taxon-name><tp:taxon-name-part taxon-name-part-type="superfamily">Ichneumonoidea</tp:taxon-name-part></tp:taxon-name> 2011. Database on flash-drive</source>. <publisher-loc>Ottawa, Ontario, Canada</publisher-loc>.</mixed-citation></ref></ref-list></tp:taxon-treatment>
