# Supplementary material for: Review of species of the genus Adelurola Strand, 1928, with a key to species (Hymenoptera, Braconidae, Alysiinae)
Source: Zookeys. 2016 Feb 18;(566):13–30. doi: 10.3897/zookeys.566.6684 (PMC4797203; doi:10.3897/zookeys.566.6684)
Supplement: XML Treatment for Dapsilarthra eurys [file zookeys.566.6684-treatment6.xml]

<!DOCTYPE tp:taxon-treatment
  PUBLIC "-//TaxonX//DTD Taxonomic Treatment Publishing DTD v0 20100105//EN" "tax-treatment-NSO.dtd">
<tp:taxon-treatment xmlns:tp="http://www.plazi.org/taxpub"><tp:treatment-meta><kwd-group><label>Taxon classification</label><kwd><named-content content-type="kingdom">Animalia</named-content></kwd><kwd><named-content content-type="order">Hymenoptera</named-content></kwd><kwd><named-content content-type="family">Braconidae</named-content></kwd></kwd-group><mixed-citation publication-type="journal"><person-group><name><surname>Peris-Felipo</surname><given-names>Francisco Javier</given-names></name><name><surname>Yari</surname><given-names>Zahra</given-names></name><name><surname>van Achterberg</surname><given-names>Cornelis</given-names></name><name><surname>Ehsan Rakhshani</surname><given-names/></name><name><surname>Belokobylskij</surname><given-names>Sergey A.</given-names></name></person-group><article-title>Review of species of the genus <italic><tp:taxon-name><tp:taxon-name-part taxon-name-part-type="genus">Adelurola</tp:taxon-name-part></tp:taxon-name></italic> Strand, 1928, with a key to species (<tp:taxon-name><tp:taxon-name-part taxon-name-part-type="order">Hymenoptera</tp:taxon-name-part></tp:taxon-name>, <tp:taxon-name><tp:taxon-name-part taxon-name-part-type="family">Braconidae</tp:taxon-name-part></tp:taxon-name>, <tp:taxon-name><tp:taxon-name-part taxon-name-part-type="subfamily">Alysiinae</tp:taxon-name-part></tp:taxon-name>)</article-title><source>Zookeys</source><day>18</day><month>2</month><year>2016</year><volume>2016</volume><issue>566</issue><fpage>13</fpage><lpage>30</lpage><pub-id pub-id-type="doi">10.3897/zookeys.566.6684</pub-id></mixed-citation></tp:treatment-meta><tp:nomenclature><tp:taxon-name>
              <tp:taxon-name-part taxon-name-part-type="genus">Dapsilarthra</tp:taxon-name-part>
              <tp:taxon-name-part taxon-name-part-type="species">eurys</tp:taxon-name-part>
            </tp:taxon-name><tp:taxon-authority>(Chen &amp; Wu, 1994)</tp:taxon-authority><tp:taxon-status xmlns:xlink="http://www.w3.org/1999/xlink" xlink:type="simple">comb. n.</tp:taxon-status><tp:nomenclature-citation-list><tp:nomenclature-citation><tp:taxon-name><tp:taxon-name-part taxon-name-part-type="genus">Adelurola</tp:taxon-name-part> <tp:taxon-name-part taxon-name-part-type="species">eurys</tp:taxon-name-part></tp:taxon-name><comment><xref ref-type="bibr" rid="B8">Chen and Wu 1994</xref>: 19, 154; <xref ref-type="bibr" rid="B31">Yu et al. 2012</xref>.</comment></tp:nomenclature-citation></tp:nomenclature-citation-list></tp:nomenclature><tp:treatment-sec sec-type="type material"><title>Type material.</title><p>Holotype: female (studied the images), China, “Xianfengling, Mt. Wuyi, Fujian, 2.viii.1986, Liu Minghui” (Beneficial Insects Institute, Fujian Agricultural University, Fuzhou, China).</p></tp:treatment-sec><tp:treatment-sec sec-type="Remarks"><title>Remarks.</title><p>After examining of the holotype images of <italic><tp:taxon-name><tp:taxon-name-part taxon-name-part-type="genus">Adelurola</tp:taxon-name-part> <tp:taxon-name-part taxon-name-part-type="species">eurys</tp:taxon-name-part></tp:taxon-name></italic> we surely considered that this species actually belongs to the genus <italic><tp:taxon-name><tp:taxon-name-part taxon-name-part-type="genus">Dapsilarthra</tp:taxon-name-part></tp:taxon-name></italic> by the absence of a ventral lamelliform lobe on mandible and elongated the first flagellar segment of antenna.</p></tp:treatment-sec><ref-list><ref id="B8"><mixed-citation xmlns:xlink="http://www.w3.org/1999/xlink" xlink:type="simple">
          <person-group><name name-style="western"><surname>Chen</surname><given-names>J</given-names></name><name name-style="western"><surname>Wu</surname><given-names>Z</given-names></name></person-group> (<year>1994</year>) <source>The <tp:taxon-name><tp:taxon-name-part taxon-name-part-type="tribe">Alysiini</tp:taxon-name-part></tp:taxon-name> of China (<tp:taxon-name><tp:taxon-name-part taxon-name-part-type="order">Hymenoptera</tp:taxon-name-part></tp:taxon-name>, <tp:taxon-name><tp:taxon-name-part taxon-name-part-type="family">Braconidae</tp:taxon-name-part></tp:taxon-name>, <tp:taxon-name><tp:taxon-name-part taxon-name-part-type="subfamily">Alysiinae</tp:taxon-name-part></tp:taxon-name>).</source> <publisher-name>China Agricultural press</publisher-name>, <publisher-loc>Fuzhou, China</publisher-loc>, <size units="page">218 pp</size>. <comment>[In Chinese]</comment></mixed-citation></ref><ref id="B31"><mixed-citation xmlns:xlink="http://www.w3.org/1999/xlink" xlink:type="simple">
          <person-group><name name-style="western"><surname>Yu</surname><given-names>DS</given-names></name><name name-style="western"><surname>Achterberg</surname><given-names>C van</given-names></name><name name-style="western"><surname>Horstmann</surname><given-names>K</given-names></name></person-group> (<year>2012</year>) <source>Taxapad 2012, <tp:taxon-name><tp:taxon-name-part taxon-name-part-type="superfamily">Ichneumonoidea</tp:taxon-name-part></tp:taxon-name> 2011. Database on flash-drive</source>. <publisher-loc>Ottawa, Ontario, Canada</publisher-loc>.</mixed-citation></ref></ref-list></tp:taxon-treatment>
